# Supplementary material for: Crystal structure of (tert-butyl­carbamo­yl)(4-chloro-2-oxo-2H-chromen-3-yl)methyl acetate
Source: Acta Crystallogr E Crystallogr Commun. 2015 Nov 28;71(Pt 12):o1002. doi: 10.1107/S2056989015021982 (PMC4719945; doi:10.1107/S2056989015021982)
Supplement: Supplementary file 2 [file e-71-o1002-Isup2.hkl]

# 
# h,k,l, Fc-squared, Fo-squared, sigma(Fo-squared) and status flag 
# 
data_I
_shelx_title ' Prasad065_0m in R-3' 
_shelx_refln_list_code          4 
_shelx_F_calc_maximum      778.46 
_exptl_crystal_F_000      3096.00 
_reflns_d_resolution_high  0.8400 
 
loop_ 
 _symmetry_equiv_pos_as_xyz 
 'x, y, z' 
 '-y, x-y, z' 
 '-x+y, -x, z' 
 'x+2/3, y+1/3, z+1/3' 
 '-y+2/3, x-y+1/3, z+1/3' 
 '-x+y+2/3, -x+1/3, z+1/3' 
 'x+1/3, y+2/3, z+2/3' 
 '-y+1/3, x-y+2/3, z+2/3' 
 '-x+y+1/3, -x+2/3, z+2/3' 
 '-x, -y, -z' 
 'y, -x+y, -z' 
 'x-y, x, -z' 
 '-x+2/3, -y+1/3, -z+1/3' 
 'y+2/3, -x+y+1/3, -z+1/3' 
 'x-y+2/3, x+1/3, -z+1/3' 
 '-x+1/3, -y+2/3, -z+2/3' 
 'y+1/3, -x+y+2/3, -z+2/3' 
 'x-y+1/3, x+2/3, -z+2/3' 
 
_cell_length_a    29.8308 
_cell_length_b    29.8308 
_cell_length_c     9.7983 
_cell_angle_alpha  90.000 
_cell_angle_beta   90.000 
_cell_angle_gamma 120.000 
 
_shelx_F_squared_multiplier     1.000 
 
loop_ 
 _refln_index_h 
 _refln_index_k 
 _refln_index_l 
 _refln_F_squared_calc 
 _refln_F_squared_meas 
 _refln_F_squared_sigma 
 _refln_observed_status 
  -1   2   0   110739.97      -23.23     23.23 o 
   0   3   0     1308.68     1176.41     12.50 o 
  -2   4   0    17099.28    16278.49    130.85 o 
  -4   5   0    29854.27    30517.22    318.21 o 
  -1   5   0     6023.12     5641.11     61.73 o 
  -3   6   0    43533.73    43740.18    349.27 o 
   0   6   0    36048.35    33703.44    283.29 o 
  -5   7   0     4849.48     4897.98     56.34 o 
  -2   7   0     1516.62     1548.32     18.65 o 
  -7   8   0   141146.62   136527.80   1123.37 o 
  -4   8   0    11126.84    10900.66     91.80 o 
  -1   8   0    43058.64    44134.06    371.21 o 
  -6   9   0     3406.52     3655.71     35.54 o 
  -3   9   0    44926.12    45682.93    365.26 o 
   0   9   0    30735.21    30134.22    257.01 o 
  -8  10   0     7182.90     7477.11     66.27 o 
  -5  10   0    24865.52    23967.71    195.78 o 
  -2  10   0     6564.95     6679.99     64.20 o 
 -10  11   0    10436.74    10426.09     90.63 o 
  -7  11   0   144700.88   146408.02   1157.01 o 
  -4  11   0    73995.03    75169.52    598.47 o 
  -1  11   0    24909.51    24611.85    213.13 o 
  -9  12   0      910.77      773.68     13.63 o 
  -6  12   0   123098.27   126702.62   1003.45 o 
  -3  12   0     4262.78     4597.87     47.94 o 
   0  12   0     1803.23     1982.81     26.27 o 
 -11  13   0     8433.41     8526.11     76.90 o 
  -8  13   0    24967.94    25328.32    208.80 o 
  -5  13   0     1135.51     1108.17     17.92 o 
  -2  13   0     2787.17     3618.13     44.46 o 
 -13  14   0     7868.63     7405.10     76.65 o 
 -10  14   0    13697.89    14158.32    121.44 o 
  -7  14   0    43432.17    45198.61    382.49 o 
  -4  14   0       70.87      275.36     10.75 o 
  -1  14   0     4586.53     4438.34     48.80 o 
 -12  15   0    50848.59    52882.43    426.61 o 
  -9  15   0     1705.83     1982.71     25.85 o 
  -6  15   0     1312.48      919.54     15.61 o 
  -3  15   0      447.47      540.27     13.37 o 
   0  15   0    14706.30    14616.53    134.85 o 
 -14  16   0    11112.25    11042.54     99.00 o 
 -11  16   0    27891.14    28820.50    238.07 o 
  -8  16   0     2345.47     2125.51     26.95 o 
  -5  16   0      121.65       81.35      8.17 o 
  -2  16   0    11703.81    11337.20    107.69 o 
 -16  17   0    12643.31    13229.92    124.76 o 
 -13  17   0     2332.52     2478.47     30.75 o 
 -10  17   0     4105.11     4052.92     44.84 o 
  -7  17   0      841.90      911.43     17.18 o 
  -4  17   0     8544.44     8857.90     87.55 o 
  -1  17   0     1030.51     1128.30     24.07 o 
 -15  18   0    13031.90    14182.22    132.50 o 
 -12  18   0     1421.34     1454.84     22.53 o 
  -9  18   0     8235.23     7894.69     75.30 o 
  -6  18   0    11048.14    10902.33    111.49 o 
  -3  18   0     9992.16    10363.12    107.56 o 
   0  18   0     1839.93     1873.23     32.47 o 
 -17  19   0    23294.42    21794.72    207.51 o 
 -14  19   0    15719.24    15542.39    143.91 o 
 -11  19   0     7998.21     7592.62     75.25 o 
  -8  19   0      661.29      755.82     20.92 o 
  -5  19   0      664.96      953.54     23.69 o 
  -2  19   0    18488.38    18115.61    176.55 o 
 -19  20   0     8710.32     8392.60     93.10 o 
 -16  20   0      212.30      323.98     13.63 o 
 -13  20   0     1122.20     1218.64     28.68 o 
 -10  20   0      453.48      478.19     17.83 o 
  -7  20   0    16483.82    17373.06    170.02 o 
  -4  20   0     5381.46     5233.32     64.17 o 
  -1  20   0    40233.29    39496.27    363.52 o 
 -18  21   0     3774.36     3512.74     48.92 o 
 -15  21   0     6408.54     5710.98     67.47 o 
 -12  21   0     6568.99     6471.45     77.53 o 
  -9  21   0      547.98      655.27     22.25 o 
  -6  21   0     1092.73     1313.94     27.74 o 
  -3  21   0     2983.14     3032.33     45.42 o 
   0  21   0     6102.41     6118.23     74.64 o 
 -20  22   0    16961.98    16784.14    178.13 o 
 -17  22   0      979.40      932.71     26.64 o 
 -14  22   0     1132.81      949.90     25.28 o 
 -11  22   0       34.44       42.83     10.45 o 
  -8  22   0       28.26       21.55      9.71 o 
  -5  22   0      270.22      329.86     16.88 o 
  -2  22   0    24004.08    23663.71    228.18 o 
 -22  23   0      103.87      101.82     17.97 o 
 -19  23   0      771.94      713.98     25.56 o 
 -16  23   0    12183.95    12343.66    145.58 o 
 -13  23   0      638.94      561.42     23.10 o 
 -10  23   0    24517.34    24538.38    248.41 o 
  -7  23   0       13.16       -6.25     10.12 o 
  -4  23   0    26886.46    26709.42    255.33 o 
  -1  23   0   105186.91   100956.52    939.32 o 
 -21  24   0     6465.97     6469.86     89.29 o 
 -18  24   0     5711.24     5597.71     79.64 o 
 -15  24   0      506.41      559.55     21.88 o 
 -12  24   0     5782.02     5668.74     77.79 o 
  -9  24   0     1146.04     1004.80     28.45 o 
  -6  24   0    22596.26    22212.54    238.91 o 
  -3  24   0    16763.20    17184.75    182.77 o 
   0  24   0      138.01      141.13     17.62 o 
 -23  25   0     9892.85     9448.64    121.00 o 
 -20  25   0     1707.77     1732.03     43.95 o 
 -17  25   0      267.69      221.57     17.81 o 
 -14  25   0      194.14      188.92     14.79 o 
 -11  25   0       18.78       57.83     12.87 o 
  -8  25   0     1751.07     1615.56     34.20 o 
  -5  25   0     2576.86     2631.99     45.18 o 
  -2  25   0    11210.86    10781.15    134.57 o 
 -25  26   0     3771.15     3877.00     71.56 o 
 -22  26   0     3042.95     3058.11     61.38 o 
 -19  26   0     2273.45     2603.13     54.82 o 
 -16  26   0    11531.55    10586.55    131.84 o 
 -13  26   0     1418.39     1422.01     35.63 o 
 -10  26   0      872.18      886.64     28.93 o 
  -7  26   0     2550.53     2577.06     45.08 o 
  -4  26   0      714.13      850.27     30.33 o 
  -1  26   0      782.37      836.93     32.99 o 
 -24  27   0       26.08       12.50     16.83 o 
 -21  27   0      922.66      788.33     33.52 o 
 -18  27   0      747.34      824.41     34.38 o 
 -15  27   0        5.53       13.76     13.91 o 
 -12  27   0      890.20      732.06     29.00 o 
  -9  27   0    14544.73    14148.39    158.38 o 
  -6  27   0     6066.02     5950.87     93.23 o 
  -3  27   0     3550.25     3635.69     64.58 o 
   0  27   0     7842.52     7848.12    117.65 o 
 -26  28   0     1499.56     1357.21     44.41 o 
 -23  28   0      138.24      131.65     23.15 o 
 -20  28   0      108.15       63.92     17.90 o 
 -17  28   0    37554.55    35581.15    403.53 o 
 -14  28   0       43.18       22.33     13.23 o 
 -11  28   0      287.49      323.58     22.37 o 
  -8  28   0      695.92      703.10     28.44 o 
  -5  28   0       44.91       22.79     15.00 o 
  -2  28   0        1.04       -5.18     16.57 o 
 -28  29   0     1428.99     1548.92     48.77 o 
 -25  29   0       19.49       12.70     17.53 o 
 -22  29   0     3092.53     3040.66     63.42 o 
 -19  29   0      403.33      304.56     24.54 o 
 -16  29   0       53.15       58.12     17.65 o 
 -13  29   0     1911.76     1972.00     44.97 o 
 -10  29   0     2280.76     2189.80     47.61 o 
  -7  29   0     2139.52     2288.39     47.51 o 
  -4  29   0      229.21      217.88     21.94 o 
  -1  29   0     1787.12     1773.73     51.04 o 
 -27  30   0      666.89      839.71     49.33 o 
 -24  30   0     3531.40     3405.32     69.37 o 
 -21  30   0     9462.03     9265.78    133.18 o 
 -18  30   0     7132.28     6763.63    105.35 o 
 -15  30   0     5900.61     5380.12     89.14 o 
 -12  30   0     5336.87     5451.96     87.28 o 
  -9  30   0     1408.68     1338.26     42.99 o 
  -6  30   0       83.81       78.59     18.91 o 
  -3  30   0      298.24      408.86     27.39 o 
   0  30   0      472.99      569.04     35.34 o 
 -29  31   0    12123.93    12380.04    171.93 o 
 -26  31   0      165.12      200.21     24.62 o 
 -23  31   0     1470.87     1472.97     47.48 o 
 -20  31   0      320.22      325.39     26.51 o 
 -17  31   0      232.59      268.02     25.38 o 
 -14  31   0     1686.46     1902.68     56.81 o 
 -11  31   0      232.78      258.39     22.31 o 
  -8  31   0      115.37       83.71     21.37 o 
  -5  31   0      161.09      177.96     22.34 o 
  -2  31   0     1610.25     1651.00     55.78 o 
 -28  32   0     4279.50     4197.91     90.31 o 
 -25  32   0      368.75      329.89     28.45 o 
 -22  32   0      765.61      940.60     40.91 o 
 -19  32   0     1525.12     1343.96     45.66 o 
 -16  32   0     4632.67     4407.70     86.36 o 
 -13  32   0      762.16      712.05     33.82 o 
 -10  32   0      982.96     1112.40     39.56 o 
  -7  32   0     3902.62     4063.18     78.98 o 
  -4  32   0      334.76      332.73     27.92 o 
 -27  33   0     1643.17     2005.12     58.16 o 
 -24  33   0     3593.69     3604.72     75.56 o 
 -21  33   0      376.40      525.63     33.02 o 
 -18  33   0     1418.83     1293.54     48.05 o 
 -15  33   0      545.63      567.93     36.15 o 
 -12  33   0        2.62       -1.11     21.70 o 
  -9  33   0     2471.55     2743.41     63.17 o 
  -6  33   0     2924.43     2719.45     65.61 o 
 -23  34   0      438.12      352.32     36.94 o 
 -20  34   0     4597.50     4967.32     96.49 o 
 -17  34   0      366.83      487.69     34.24 o 
 -14  34   0     5196.00     5707.73    103.81 o 
 -11  34   0      194.60      228.57     27.38 o 
 -22  35   0      601.57      564.68     59.54 o 
 -19  35   0     1517.02     1407.31     53.41 o 
 -16  35   0     1244.84     1394.37     57.88 o 
 -13  35   0      899.54      898.20     44.50 o 
  -1   1   1   109952.81    98442.48   2733.19 o 
  -3   2   1    19438.69    20321.74    168.75 o 
   0   2   1    86589.87    86060.45    740.25 o 
  -5   3   1   136243.17   132797.92   1055.64 o 
  -2   3   1      886.31      741.88      9.36 o 
   1   3   1    24030.11    24406.15    218.44 o 
  -7   4   1     3228.78     3077.44     30.08 o 
  -4   4   1    76482.46    76263.11    602.32 o 
  -1   4   1     6170.70     5548.13     49.30 o 
   2   4   1    33498.02    34098.18    286.76 o 
  -9   5   1    18714.89    19073.73    170.63 o 
  -6   5   1    10270.71    10700.99     92.93 o 
  -3   5   1    12643.03    13262.01    110.88 o 
   0   5   1   115195.02   110956.72    994.79 o 
   3   5   1     2658.04     2887.88     29.56 o 
 -11   6   1     8412.72     9041.24     82.03 o 
  -8   6   1     5675.55     4638.99     42.94 o 
  -5   6   1    51623.53    51544.48    429.86 o 
  -2   6   1     2178.11     2221.93     25.37 o 
   1   6   1     2446.40     2079.68     22.30 o 
   4   6   1      772.98      980.50     14.79 o 
 -13   7   1     1034.12     1221.92     21.70 o 
 -10   7   1     7931.37     7380.97     65.45 o 
  -7   7   1    16413.13    15954.30    132.26 o 
  -4   7   1   175458.44   173603.55   1366.58 o 
  -1   7   1    10682.45    11487.58    100.55 o 
   2   7   1      132.46      179.32      7.52 o 
   5   7   1     3076.85     3160.78     41.51 o 
 -15   8   1    49557.18    52797.79    441.13 o 
 -12   8   1    35697.23    36435.69    296.04 o 
  -9   8   1     3574.99     3350.29     35.76 o 
  -6   8   1     3863.85     3807.18     36.73 o 
  -3   8   1    40950.23    40230.88    356.29 o 
   0   8   1    67318.82    64572.79    513.72 o 
   3   8   1    32331.06    33367.24    270.41 o 
   6   8   1     4990.61     4787.82     47.38 o 
 -17   9   1    23486.71    24652.75    213.72 o 
 -14   9   1      517.04      662.70     15.79 o 
 -11   9   1      751.76      966.99     17.01 o 
  -8   9   1     2816.63     2374.97     26.34 o 
  -5   9   1    11670.69    11413.24     97.26 o 
  -2   9   1   147630.81   144993.16   1194.79 o 
   1   9   1     1338.61     1136.74     15.99 o 
   4   9   1    17915.91    17413.75    146.82 o 
   7   9   1     6494.37     6748.28     67.42 o 
 -19  10   1      586.47      479.90     15.74 o 
 -16  10   1      225.02      140.09      8.41 o 
 -13  10   1      105.87       43.10      6.36 o 
 -10  10   1     1686.83     1747.61     26.38 o 
  -7  10   1     1405.84     1703.18     25.04 o 
  -4  10   1    79232.18    78833.30    654.03 o 
  -1  10   1    25209.81    25032.56    204.70 o 
   2  10   1      493.41      638.01     13.68 o 
   5  10   1    48488.49    47870.90    386.93 o 
   8  10   1     1379.84     1207.07     20.37 o 
 -21  11   1     9380.04     9292.75     98.69 o 
 -18  11   1     1961.86     2232.79     33.34 o 
 -15  11   1     1250.68     1201.17     22.55 o 
 -12  11   1    13700.73    13490.95    122.97 o 
  -9  11   1    60228.19    61499.48    492.48 o 
  -6  11   1    46043.94    47972.37    385.21 o 
  -3  11   1     4081.23     3779.40     40.24 o 
   0  11   1    42547.70    41762.52    337.27 o 
   3  11   1    16963.43    17756.00    149.67 o 
   6  11   1     1617.99     1413.12     21.91 o 
   9  11   1       49.08       23.73      7.57 o 
 -23  12   1     4729.91     4427.77     57.17 o 
 -20  12   1    13481.45    13147.30    147.03 o 
 -17  12   1    26606.23    26661.44    235.21 o 
 -14  12   1      132.05      194.52      9.67 o 
 -11  12   1     7150.66     6024.59     60.96 o 
  -8  12   1    87614.12    93434.26    742.15 o 
  -5  12   1     2353.36     2458.85     29.93 o 
  -2  12   1    10032.89    10572.27     97.46 o 
   1  12   1      725.89      532.99     12.53 o 
   4  12   1     1532.16     1673.07     23.35 o 
   7  12   1     1611.13     1370.94     22.42 o 
  10  12   1     6294.04     5794.88     68.27 o 
 -25  13   1       99.24      133.77     14.08 o 
 -22  13   1       85.53      102.65     15.29 o 
 -19  13   1        9.98        6.77      7.08 o 
 -16  13   1     5911.08     6031.59     64.06 o 
 -13  13   1    14037.67    15243.97    138.79 o 
 -10  13   1     6338.88     7894.76     72.07 o 
  -7  13   1    83668.12    88996.70    708.59 o 
  -4  13   1    13960.80    14495.15    129.96 o 
  -1  13   1      747.98      490.27     11.64 o 
   2  13   1      790.84      962.53     16.75 o 
   5  13   1     3423.85     3450.02     39.46 o 
   8  13   1     5229.91     5147.34     61.35 o 
  11  13   1     4618.73     5195.16     69.31 o 
 -27  14   1     5417.85     5021.13     74.82 o 
 -24  14   1       78.64       85.06     11.89 o 
 -21  14   1    10158.38    10555.93    141.56 o 
 -18  14   1     3199.67     2989.14     41.75 o 
 -15  14   1      175.95      149.44     16.78 o 
 -12  14   1     1208.78     1212.33     18.36 o 
  -9  14   1     6462.38     7295.69     68.11 o 
  -6  14   1     6422.19     6980.38     69.41 o 
  -3  14   1      412.51      610.91     14.50 o 
   0  14   1     2197.85     1909.88     24.97 o 
   3  14   1    31996.09    33698.14    278.28 o 
   6  14   1      882.16      871.86     20.64 o 
   9  14   1     1450.29     1396.44     30.30 o 
  12  14   1     7762.02     6734.90     91.14 o 
 -29  15   1     4902.62     4406.76     88.15 o 
 -26  15   1      155.88      185.73     15.94 o 
 -23  15   1    14970.74    14850.56    159.91 o 
 -20  15   1     3296.90     3021.98     44.03 o 
 -17  15   1      825.57      855.05     20.06 o 
 -14  15   1    21095.89    22020.79    196.03 o 
 -11  15   1    10109.28    11250.90    100.33 o 
  -8  15   1    36338.24    43231.09    351.25 o 
  -5  15   1     3710.79     4429.52     48.54 o 
  -2  15   1    18170.94    17339.15    155.47 o 
   1  15   1     5333.61     5303.43     55.06 o 
   4  15   1    22386.77    22326.26    200.34 o 
   7  15   1     4393.93     4441.02     60.78 o 
  10  15   1      181.38      195.63     22.29 o 
  13  15   1     4491.94     4386.20     77.60 o 
 -31  16   1     1496.82     1603.60     47.65 o 
 -28  16   1     1786.06     1924.44     43.21 o 
 -25  16   1       35.16       10.25     12.48 o 
 -22  16   1     6228.59     6664.63     78.90 o 
 -19  16   1    16107.66    16304.46    160.75 o 
 -16  16   1    15751.40    15493.84    143.41 o 
 -13  16   1    43623.52    43656.50    355.28 o 
 -10  16   1   100615.59   110207.40    876.83 o 
  -7  16   1    74937.62    80354.79    672.56 o 
  -4  16   1    22525.20    20883.17    185.32 o 
  -1  16   1    40658.53    39406.51    357.95 o 
   2  16   1     6273.82     5966.53     69.15 o 
   5  16   1     1220.20     1276.66     26.70 o 
   8  16   1      497.79      537.32     25.90 o 
  11  16   1       19.87       77.95     16.68 o 
  14  16   1    13996.59    12164.11    162.02 o 
 -33  17   1     1885.48     1993.16     58.95 o 
 -30  17   1        5.47       18.84     15.23 o 
 -27  17   1       75.25       95.15     15.11 o 
 -24  17   1      163.40      126.98     16.66 o 
 -21  17   1     4828.33     4423.31     58.29 o 
 -18  17   1    38603.79    36702.98    336.82 o 
 -15  17   1      605.54      531.92     15.41 o 
 -12  17   1      285.77      278.08     10.61 o 
  -9  17   1     2512.70     2638.47     36.82 o 
  -6  17   1      654.60      643.86     16.86 o 
  -3  17   1      981.50     1058.58     23.06 o 
   0  17   1       30.08       37.48      8.69 o 
   3  17   1       12.85        4.78      8.35 o 
   6  17   1      811.29      817.41     31.24 o 
   9  17   1     4719.98     5362.82     85.34 o 
  12  17   1    11290.86     9053.88    128.50 o 
  15  17   1       84.62       56.54     20.53 o 
 -35  18   1     3109.66     2999.26     79.76 o 
 -32  18   1    13039.03    13339.57    192.50 o 
 -29  18   1     8027.53     7720.76    104.52 o 
 -26  18   1       57.08       70.19     13.31 o 
 -23  18   1     7889.21     8146.19     93.82 o 
 -20  18   1      457.78      594.95     20.45 o 
 -17  18   1     4118.19     3990.87     48.30 o 
 -14  18   1     4558.78     4211.11     49.02 o 
 -11  18   1    10816.63     9341.40     86.83 o 
  -8  18   1    18026.89    17968.32    162.99 o 
  -5  18   1     1174.34     1285.35     25.46 o 
  -2  18   1     3128.81     3247.51     44.80 o 
   1  18   1     1557.07     1676.03     31.15 o 
   4  18   1    15982.87    14868.72    157.39 o 
   7  18   1      197.27      154.02     18.07 o 
  10  18   1       74.88       68.07     17.59 o 
  13  18   1     4740.45     4675.48     90.74 o 
  16  18   1        4.02      -10.28     22.60 o 
 -34  19   1     2788.19     2646.32     71.83 o 
 -31  19   1      307.17      494.00     27.05 o 
 -28  19   1    13381.94    13077.38    192.21 o 
 -25  19   1     4753.75     4584.28     64.24 o 
 -22  19   1      441.87      472.08     20.13 o 
 -19  19   1     3904.43     3463.45     48.27 o 
 -16  19   1     1648.90     1359.31     24.79 o 
 -13  19   1    17810.06    16649.82    168.71 o 
 -10  19   1     7840.87     7199.49     82.74 o 
  -7  19   1      638.55      591.46     19.48 o 
  -4  19   1     1085.58     1354.82     27.41 o 
  -1  19   1    44715.31    42944.21    391.87 o 
   2  19   1     7717.00     7694.33     91.76 o 
   5  19   1     8599.10     8039.40    112.51 o 
   8  19   1     1775.98     2074.16     49.79 o 
  11  19   1    12321.47    11175.55    152.63 o 
  14  19   1     1478.71     1448.69     51.97 o 
 -33  20   1     5203.84     5366.05    108.39 o 
 -30  20   1     4635.56     4501.83     73.05 o 
 -27  20   1     7427.09     7817.25     99.65 o 
 -24  20   1      149.18       98.37     13.82 o 
 -21  20   1    33571.80    33008.61    308.95 o 
 -18  20   1     2400.81     2303.79     37.08 o 
 -15  20   1     1110.21     1003.89     23.12 o 
 -12  20   1     6373.24     6374.48     68.30 o 
  -9  20   1    37881.75    36236.77    332.84 o 
  -6  20   1     1217.41     1537.35     29.90 o 
  -3  20   1    49378.44    47366.40    430.93 o 
   0  20   1       85.16       76.96     12.35 o 
   3  20   1     3521.13     3784.80     61.33 o 
   6  20   1     6695.40     6194.37     95.82 o 
   9  20   1     3099.75     2849.95     61.09 o 
  12  20   1      220.94      148.57     29.32 o 
  15  20   1      277.80      279.30     40.30 o 
 -35  21   1      766.23      821.66     61.06 o 
 -32  21   1      573.42      502.47     31.91 o 
 -29  21   1       54.82       37.09     14.52 o 
 -26  21   1       20.69       14.81     12.70 o 
 -23  21   1     7235.61     7314.93     87.06 o 
 -20  21   1      123.54      174.76     15.05 o 
 -17  21   1      307.22      356.80     16.06 o 
 -14  21   1     2032.84     2067.56     35.86 o 
 -11  21   1     1265.34     1098.01     25.45 o 
  -8  21   1     7741.67     7711.69     86.70 o 
  -5  21   1      364.57      434.09     18.46 o 
  -2  21   1        1.85       21.96     11.42 o 
   1  21   1        2.01       28.46     11.67 o 
   4  21   1     7394.47     7302.60    107.15 o 
   7  21   1     1010.08      959.87     38.08 o 
  10  21   1      524.32      564.03     46.05 o 
  13  21   1     3465.94     3713.50     89.80 o 
 -34  22   1     6605.48     7275.29    161.95 o 
 -31  22   1     3103.49     3077.06     67.55 o 
 -28  22   1     2438.61     2442.50     45.65 o 
 -25  22   1     2805.25     2897.36     48.14 o 
 -22  22   1    21175.19    21208.73    220.56 o 
 -19  22   1     4992.74     5023.52     68.48 o 
 -16  22   1      947.64     1163.90     26.39 o 
 -13  22   1     4318.39     4243.52     85.40 o 
 -10  22   1    12286.62    12084.09    132.92 o 
  -7  22   1      498.64      531.12     20.58 o 
  -4  22   1    37666.35    36532.08    355.19 o 
  -1  22   1    21051.14    19838.08    205.19 o 
   2  22   1     2376.36     2287.00     47.11 o 
   5  22   1        2.04       18.75     16.15 o 
   8  22   1       71.53       81.14     19.72 o 
  11  22   1      955.75     1017.20     46.75 o 
 -33  23   1        3.76       -0.36     20.56 o 
 -30  23   1        1.65      -17.59     17.59 o 
 -27  23   1      175.47      206.97     21.74 o 
 -24  23   1     2545.86     2593.94     47.75 o 
 -21  23   1      378.00      402.85     20.59 o 
 -18  23   1    10908.87    10477.71    119.84 o 
 -15  23   1     1385.90     1317.85     32.80 o 
 -12  23   1    29960.66    28880.98    289.50 o 
  -9  23   1    11608.32    11938.43    126.05 o 
  -6  23   1     2254.37     2081.60     40.07 o 
  -3  23   1     7975.10     8211.47     99.52 o 
   0  23   1     5051.04     5006.64     70.03 o 
   3  23   1      863.29      940.62     37.00 o 
   6  23   1        7.08      -15.29     16.57 o 
   9  23   1     1058.15     1116.12     47.82 o 
 -32  24   1     1348.74     1213.78     70.97 o 
 -29  24   1      347.93      321.30     30.78 o 
 -26  24   1       57.49       39.53     15.45 o 
 -23  24   1       91.56       95.37     15.34 o 
 -20  24   1     3207.58     3093.05     51.20 o 
 -17  24   1        1.42        6.50     11.49 o 
 -14  24   1      767.56      728.57     26.28 o 
 -11  24   1      521.09      554.38     22.18 o 
  -8  24   1      383.89      399.69     19.18 o 
  -5  24   1       32.62       31.42     12.24 o 
  -2  24   1     3706.00     3586.05     57.57 o 
   1  24   1      174.00      166.00     21.78 o 
   4  24   1     3798.76     3732.55     71.54 o 
   7  24   1     7420.40     7516.22    127.58 o 
  10  24   1      593.40      668.59     41.09 o 
 -34  25   1     9642.35     9935.79    167.83 o 
 -31  25   1     3909.60     4042.92     84.43 o 
 -28  25   1    11060.01    10751.25    138.00 o 
 -25  25   1       37.40       22.42     15.84 o 
 -22  25   1      106.33       87.17     14.90 o 
 -19  25   1      293.21      329.29     20.86 o 
 -16  25   1      340.35      316.61     18.35 o 
 -13  25   1      277.52      288.04     18.21 o 
 -10  25   1     5264.58     5337.65     74.31 o 
  -7  25   1     1270.52     1366.41     33.40 o 
  -4  25   1     1499.52     1429.09     35.14 o 
  -1  25   1     1221.07     1160.51     36.60 o 
   2  25   1     1032.81      882.49     36.70 o 
   5  25   1       47.95       55.00     21.55 o 
   8  25   1      905.58      983.13     47.19 o 
 -33  26   1      786.61      611.27     46.21 o 
 -30  26   1     3606.98     3781.41     69.45 o 
 -27  26   1      317.54      316.96     24.09 o 
 -24  26   1    20584.96    19568.43    220.98 o 
 -21  26   1      735.32      654.85     30.48 o 
 -18  26   1      559.95      553.81     26.57 o 
 -15  26   1    17003.05    15027.59    172.78 o 
 -12  26   1     5989.52     5670.28     77.36 o 
  -9  26   1      102.48      116.82     15.03 o 
  -6  26   1    10212.96    10222.82    120.84 o 
  -3  26   1     6172.87     6159.18     83.59 o 
   0  26   1     3603.08     3547.18     64.33 o 
   3  26   1      189.12      129.95     21.84 o 
   6  26   1     2386.29     2508.75     66.91 o 
 -32  27   1     2970.93     3335.13    113.85 o 
 -29  27   1     6414.87     6668.96     99.22 o 
 -26  27   1      484.75      497.93     30.30 o 
 -23  27   1      153.13      157.78     20.21 o 
 -20  27   1      258.78      277.85     23.81 o 
 -17  27   1     2043.14     1867.60     43.18 o 
 -14  27   1        0.60       49.53     13.56 o 
 -11  27   1    13260.22    12610.21    164.18 o 
  -8  27   1     3549.61     3422.90     57.03 o 
  -5  27   1     2827.34     2845.36     55.03 o 
  -2  27   1     9430.16     9257.71    123.08 o 
   1  27   1     5707.75     5886.78     97.79 o 
   4  27   1      252.49      238.70     27.66 o 
 -31  28   1      355.92      367.12     28.79 o 
 -28  28   1      306.91      307.06     26.76 o 
 -25  28   1     9627.16     9644.31    136.87 o 
 -22  28   1      449.67      412.93     27.42 o 
 -19  28   1     6953.84     7061.64     99.03 o 
 -16  28   1    11232.47    10986.51    138.18 o 
 -13  28   1        8.24       15.71     14.30 o 
 -10  28   1     2908.33     2896.25    108.33 o 
  -7  28   1      718.39      696.79     28.53 o 
  -4  28   1      477.28      491.04     31.18 o 
  -1  28   1      965.01     1103.04     42.73 o 
   2  28   1     1935.57     2054.03     80.18 o 
 -30  29   1      228.62      283.10     28.02 o 
 -27  29   1      568.16      556.19     32.66 o 
 -24  29   1     2126.20     1985.38     55.58 o 
 -21  29   1     2485.15     2431.08     55.88 o 
 -18  29   1      700.30      705.33     30.91 o 
 -15  29   1     4160.50     4329.25     74.55 o 
 -12  29   1        6.82        8.74     15.35 o 
  -9  29   1      910.09     1003.66     36.45 o 
  -6  29   1     1205.16     1057.97     34.63 o 
  -3  29   1     1008.30     1017.91     43.91 o 
   0  29   1     2435.30     2623.77     67.06 o 
   3  29   1     6847.59     6687.47    121.65 o 
 -29  30   1     6044.33     6489.06    107.25 o 
 -26  30   1     3620.43     3760.83     74.43 o 
 -23  30   1     2477.51     2753.27     61.43 o 
 -20  30   1     1006.94     1203.00     43.23 o 
 -17  30   1       27.19        3.52     16.16 o 
 -14  30   1      181.92      273.72     23.11 o 
 -11  30   1     1077.80     1070.92     37.30 o 
  -8  30   1      993.94      817.32     34.11 o 
  -5  30   1      251.05      249.96     24.40 o 
  -2  30   1      218.10      169.51     24.54 o 
   1  30   1      541.69      441.34     34.41 o 
 -28  31   1      541.80      653.48     35.96 o 
 -25  31   1      295.75      273.08     26.66 o 
 -22  31   1      551.40      653.70     34.45 o 
 -19  31   1     4435.47     4268.72     83.68 o 
 -16  31   1      692.33      494.91     29.17 o 
 -13  31   1     3334.45     3239.96     61.32 o 
 -10  31   1     1813.90     1860.51     50.67 o 
  -7  31   1       17.99       24.33     18.04 o 
  -4  31   1     1086.30     1109.71     41.53 o 
  -1  31   1      166.57      125.38     27.38 o 
 -27  32   1     2514.60     2871.63     66.58 o 
 -24  32   1     1474.86     1410.71     48.93 o 
 -21  32   1      578.82      734.51     38.58 o 
 -18  32   1     4255.24     4395.37    108.16 o 
 -15  32   1      130.59      156.36     25.12 o 
 -12  32   1     3636.49     3787.80     90.90 o 
  -9  32   1     4222.72     4604.17     79.62 o 
  -6  32   1      207.06      208.33     25.63 o 
  -3  32   1      151.35      142.04     27.59 o 
 -26  33   1     1465.04     1746.15     59.56 o 
 -23  33   1      401.33      407.28     38.49 o 
 -20  33   1      848.19      879.41     41.90 o 
 -17  33   1      786.88     1048.78     48.67 o 
 -14  33   1     1262.78     1340.09     70.10 o 
 -11  33   1      505.55      512.02     29.95 o 
  -8  33   1     9481.71    10088.24    147.70 o 
 -25  34   1      658.35      601.22     38.55 o 
 -22  34   1     2450.54     2621.31     84.76 o 
 -19  34   1      242.22      182.99     26.84 o 
 -16  34   1      852.99      874.08     42.32 o 
 -13  34   1       38.05       22.58     19.44 o 
 -10  34   1     6875.98     7419.41    133.36 o 
 -21  35   1    10793.97    10905.81    167.23 o 
 -18  35   1        0.04       -2.44     22.57 o 
 -15  35   1       17.37       42.22     27.16 o 
   0   1   2    37694.14    37320.32    297.51 o 
  -2   2   2    27579.04    29300.03    234.64 o 
   1   2   2    51638.13    53276.39    443.99 o 
  -4   3   2    44989.43    44825.84    374.39 o 
  -1   3   2    43309.75    45259.59    420.11 o 
   2   3   2    24894.78    25784.23    228.63 o 
  -6   4   2        0.92       36.07      8.15 o 
  -3   4   2       20.07       -3.05      6.28 o 
   0   4   2    51453.98    53907.18    448.59 o 
   3   4   2   112662.86   115788.42   1341.08 o 
  -8   5   2    10931.37    11531.40    106.57 o 
  -5   5   2    80749.12    80837.88    706.23 o 
  -2   5   2     5782.03     5947.51     57.79 o 
   1   5   2    42666.12    41803.59    361.21 o 
   4   5   2    24213.28    24304.82    198.59 o 
 -10   6   2      155.15      103.18      8.45 o 
  -7   6   2    43563.38    42997.10    378.72 o 
  -4   6   2    25566.30    25774.10    209.62 o 
  -1   6   2     7306.05     7560.17     80.21 o 
   2   6   2    59140.29    60248.86    498.66 o 
   5   6   2    28176.39    30516.64    248.76 o 
 -12   7   2    64261.58    64496.89    516.58 o 
  -9   7   2    12795.10    12907.57    114.76 o 
  -6   7   2      292.87      292.81      8.71 o 
  -3   7   2    40951.82    40747.43    339.02 o 
   0   7   2    51044.73    51292.77    661.40 o 
   3   7   2   101909.82   103671.45    821.75 o 
   6   7   2     7340.89     8697.87     78.22 o 
 -14   8   2    40016.66    42511.82    345.10 o 
 -11   8   2     6528.64     6440.48     62.22 o 
  -8   8   2    18346.76    19897.45    170.53 o 
  -5   8   2     7514.15     7552.73     72.18 o 
  -2   8   2      188.95      153.51     10.92 o 
   1   8   2     7343.36     7396.15     72.03 o 
   4   8   2    53987.36    57186.83    458.39 o 
   7   8   2    23690.90    24943.06    207.51 o 
 -16   9   2    10612.74    11203.75    100.04 o 
 -13   9   2       28.33       41.58      6.41 o 
 -10   9   2    74098.44    74547.58    616.94 o 
  -7   9   2        7.37       -5.41      5.41 o 
  -4   9   2     8163.82    10008.08     87.02 o 
  -1   9   2     7243.16     8495.12     81.65 o 
   2   9   2        6.04       32.25      4.66 o 
   5   9   2   110570.19   121132.95    962.05 o 
   8   9   2    24242.56    28938.89    240.50 o 
 -18  10   2     5920.48     5384.85     58.07 o 
 -15  10   2     6407.23     6945.90     75.63 o 
 -12  10   2     2301.69     2360.92     28.84 o 
  -9  10   2      146.78      213.49      7.96 o 
  -6  10   2      501.66      751.59     15.53 o 
  -3  10   2     7797.95     8409.40     77.90 o 
   0  10   2    10749.09    10676.06    118.62 o 
   3  10   2      261.13      199.73      8.77 o 
   6  10   2     3582.12     4168.73     44.61 o 
   9  10   2      759.31      693.81     16.90 o 
 -20  11   2    22128.08    20258.25    183.82 o 
 -17  11   2     1790.56     2250.80     31.18 o 
 -14  11   2    47883.98    47547.32    399.48 o 
 -11  11   2    11423.29    11754.59    103.54 o 
  -8  11   2    26386.38    27848.13    240.17 o 
  -5  11   2    40594.73    40544.79    327.76 o 
  -2  11   2    11546.76    11757.42    101.83 o 
   1  11   2    24647.01    24911.35    206.03 o 
   4  11   2       98.58      172.84      8.80 o 
   7  11   2       13.05       12.63      6.31 o 
  10  11   2     1637.38     2042.89     31.97 o 
 -22  12   2     7835.98     7731.46     85.82 o 
 -19  12   2    35224.39    34792.92    303.28 o 
 -16  12   2     3512.13     2682.96     36.71 o 
 -13  12   2     4742.51     4624.09     47.13 o 
 -10  12   2     3627.18     4389.73     44.71 o 
  -7  12   2    55232.47    56075.57    450.75 o 
  -4  12   2     2568.44     2717.84     32.81 o 
  -1  12   2    11291.03    11132.92    114.50 o 
   2  12   2     1618.41     2181.90     38.53 o 
   5  12   2      204.36      106.26      8.17 o 
   8  12   2    20213.14    20000.33    189.24 o 
  11  12   2     3443.15     3802.73     54.94 o 
 -24  13   2     3242.60     3063.45     48.84 o 
 -21  13   2    16114.72    16244.63    160.19 o 
 -18  13   2      740.49      499.13     17.45 o 
 -15  13   2    15671.26    15438.33    142.08 o 
 -12  13   2      651.84      571.30     14.21 o 
  -9  13   2     4763.03     4495.20     48.70 o 
  -6  13   2      305.08      475.68     13.86 o 
  -3  13   2     2495.35     2989.10     35.77 o 
   0  13   2    25192.86    24107.01    200.52 o 
   3  13   2      828.41      880.89     17.36 o 
   6  13   2     1860.48     1600.73     25.32 o 
   9  13   2       16.87       48.56     10.89 o 
  12  13   2    14158.22    13143.89    163.93 o 
 -26  14   2       53.89       65.86     14.02 o 
 -23  14   2    10877.88    10689.91    113.09 o 
 -20  14   2      184.98      175.58     11.87 o 
 -17  14   2        2.65       17.70     10.05 o 
 -14  14   2    25429.86    23492.69    197.71 o 
 -11  14   2       71.76       45.38      7.07 o 
  -8  14   2     1643.54     1541.47     24.17 o 
  -5  14   2        4.84       70.55      7.38 o 
  -2  14   2      119.56      180.74      9.39 o 
   1  14   2     5778.15     5546.09     55.87 o 
   4  14   2      809.60      782.36     18.94 o 
   7  14   2     2371.57     2484.84     40.54 o 
  10  14   2     5325.96     4569.70     73.99 o 
  13  14   2      954.56      822.37     36.36 o 
 -28  15   2     3393.87     3169.48     68.07 o 
 -25  15   2      771.53      745.61     25.92 o 
 -22  15   2     2109.68     2001.33     34.65 o 
 -19  15   2     5669.41     5639.93     63.60 o 
 -16  15   2     4153.54     4280.90     50.25 o 
 -13  15   2     6498.03     5943.34     59.42 o 
 -10  15   2      809.31      837.24     19.93 o 
  -7  15   2     3679.02     3804.40     43.79 o 
  -4  15   2    10506.83     9781.22     93.44 o 
  -1  15   2       42.67       15.74      6.53 o 
   2  15   2      241.04      202.68     10.67 o 
   5  15   2    27232.13    25777.76    253.85 o 
   8  15   2     3307.87     3003.77     56.05 o 
  11  15   2     2399.56     2627.38     54.67 o 
  14  15   2     1987.83     2301.38     63.12 o 
 -30  16   2     1406.57     1475.59     48.17 o 
 -27  16   2        0.36       21.27     14.89 o 
 -24  16   2      176.33      211.80     14.94 o 
 -21  16   2    18716.76    18862.09    204.20 o 
 -18  16   2     2345.30     2199.05     33.42 o 
 -15  16   2     2172.96     2589.65     35.43 o 
 -12  16   2     6308.64     6077.98     63.29 o 
  -9  16   2       23.65       39.57      6.37 o 
  -6  16   2    67537.87    67893.12    570.77 o 
  -3  16   2      271.58      362.73     13.79 o 
   0  16   2    13683.67    12289.04    127.09 o 
   3  16   2      227.89      194.75     13.73 o 
   6  16   2     1183.08     1213.91     31.13 o 
   9  16   2     3603.54     3079.50     58.81 o 
  12  16   2     1023.24      832.97     37.79 o 
  15  16   2     3920.83     4012.62     82.92 o 
 -32  17   2      629.42      645.49     36.81 o 
 -29  17   2       27.40        0.41     16.52 o 
 -26  17   2    13793.09    13267.20    146.72 o 
 -23  17   2    12450.75    11956.77    139.68 o 
 -20  17   2    10199.37    10272.31    109.32 o 
 -17  17   2        9.22       16.15      7.89 o 
 -14  17   2     2606.59     2457.25     37.73 o 
 -11  17   2     1694.54     1754.19     25.11 o 
  -8  17   2     5113.04     5093.18     56.18 o 
  -5  17   2      223.61      364.69     13.66 o 
  -2  17   2     9894.34    10013.87    103.93 o 
   1  17   2     6443.52     6216.04     80.90 o 
   4  17   2      236.08      246.71     17.97 o 
   7  17   2      311.16      341.61     22.31 o 
  10  17   2     6286.23     6117.10    104.47 o 
  13  17   2     3509.12     3500.96     75.60 o 
  16  17   2      363.03      374.45     31.76 o 
 -34  18   2      693.79      869.34     45.23 o 
 -31  18   2      206.20      276.01     27.38 o 
 -28  18   2     3507.02     3347.87     64.27 o 
 -25  18   2     4151.14     4078.12     56.94 o 
 -22  18   2    19979.04    19592.55    192.53 o 
 -19  18   2      115.63      134.97     12.72 o 
 -16  18   2    11753.92    11624.95    118.94 o 
 -13  18   2    26884.47    27331.02    242.23 o 
 -10  18   2     2315.27     2074.06     31.48 o 
  -7  18   2      218.42      240.49     12.26 o 
  -4  18   2        0.05        2.99      7.81 o 
  -1  18   2    12740.94    12546.58    134.10 o 
   2  18   2       97.75      109.68     13.89 o 
   5  18   2    10352.39     9976.31    132.31 o 
   8  18   2    22699.42    21313.21    277.22 o 
  11  18   2      549.09      619.69     33.90 o 
  14  18   2     2987.31     2722.97     68.07 o 
 -33  19   2      320.50      300.78     29.48 o 
 -30  19   2     4084.84     4316.44     76.95 o 
 -27  19   2     5447.31     5580.10     76.46 o 
 -24  19   2        4.61       -7.19     12.26 o 
 -21  19   2    67724.42    67192.55    605.06 o 
 -18  19   2        1.98       -4.88      8.45 o 
 -15  19   2      554.69      583.69     19.49 o 
 -12  19   2     2792.41     2746.95     37.61 o 
  -9  19   2     4468.13     3978.29     48.01 o 
  -6  19   2       35.68       24.21      8.80 o 
  -3  19   2     1236.60     1158.05     31.30 o 
   0  19   2     5343.15     5404.53     70.17 o 
   3  19   2     5509.43     5556.81     73.17 o 
   6  19   2    11850.58    10854.01    144.12 o 
   9  19   2      421.17      425.34     30.09 o 
  12  19   2      222.78      205.56     25.92 o 
  15  19   2     1043.80      871.16     46.73 o 
 -32  20   2      561.08      651.83     39.83 o 
 -29  20   2       65.33       34.13     16.72 o 
 -26  20   2     4208.22     4249.05     62.98 o 
 -23  20   2     4821.78     4876.58     64.86 o 
 -20  20   2    19140.71    18945.23    186.17 o 
 -17  20   2      753.30      714.20     21.60 o 
 -14  20   2      525.11      539.98     19.40 o 
 -11  20   2    16543.11    15429.69    152.36 o 
  -8  20   2       99.66      153.04     14.59 o 
  -5  20   2    17591.42    17587.55    181.49 o 
  -2  20   2    22600.44    21687.59    219.45 o 
   1  20   2    26461.76    25402.59    254.11 o 
   4  20   2     4322.75     4217.44     72.50 o 
   7  20   2     8103.60     7517.39    121.67 o 
  10  20   2        4.03       12.38     22.45 o 
  13  20   2     1236.03     1304.17     51.86 o 
 -34  21   2     5250.01     5365.08    109.74 o 
 -31  21   2       74.21       91.31     19.47 o 
 -28  21   2       20.45       13.15     14.49 o 
 -25  21   2     2480.47     2481.10     44.25 o 
 -22  21   2     1733.35     1870.66     39.02 o 
 -19  21   2      141.98      103.76     13.16 o 
 -16  21   2      594.88      601.82     21.62 o 
 -13  21   2     2707.23     2489.57     39.42 o 
 -10  21   2      475.18      452.44     18.46 o 
  -7  21   2     1325.25     1312.86     30.42 o 
  -4  21   2      103.57       85.99     12.74 o 
  -1  21   2     2022.26     2013.42     39.28 o 
   2  21   2     1784.32     1769.99     37.65 o 
   5  21   2      325.61      292.23     25.33 o 
   8  21   2      290.14      417.03     30.75 o 
  11  21   2     1749.76     1679.68     55.21 o 
 -33  22   2     6892.39     7852.27    158.84 o 
 -30  22   2      308.61      406.45     26.92 o 
 -27  22   2     5543.67     5391.94    157.80 o 
 -24  22   2    10530.10    10520.28    123.82 o 
 -21  22   2      424.36      382.17     20.63 o 
 -18  22   2      165.54      134.19     12.54 o 
 -15  22   2      109.94      151.11     12.94 o 
 -12  22   2     3975.28     3466.42     56.69 o 
  -9  22   2      284.27      304.98     17.22 o 
  -6  22   2    14990.35    14297.79    153.39 o 
  -3  22   2     8757.38     8411.73    100.30 o 
   0  22   2     5180.70     5447.78     79.02 o 
   3  22   2     3901.90     3752.46     68.75 o 
   6  22   2      488.24      459.57     31.85 o 
   9  22   2      365.76      452.07     33.44 o 
  12  22   2     4230.08     4378.39     93.05 o 
 -32  23   2     2741.50     2799.88     72.48 o 
 -29  23   2       96.26      105.18     21.02 o 
 -26  23   2     3845.04     3917.57     62.91 o 
 -23  23   2      993.98      936.32     30.98 o 
 -20  23   2        1.30       18.44     11.95 o 
 -17  23   2    13628.51    12926.91    133.87 o 
 -14  23   2     6573.13     6422.23     83.25 o 
 -11  23   2       19.25      -10.83     10.83 o 
  -8  23   2      294.39      296.82     18.05 o 
  -5  23   2     8655.38     8303.81    100.06 o 
  -2  23   2     9238.38     8755.28    105.68 o 
   1  23   2     1167.14     1232.86     33.37 o 
   4  23   2     2988.93     2933.25     67.15 o 
   7  23   2        3.34       22.27     20.56 o 
  10  23   2       78.54       40.43     23.47 o 
 -34  24   2     1273.65     1595.22     59.28 o 
 -31  24   2      418.81      371.69     28.91 o 
 -28  24   2     4519.92     4606.76     81.66 o 
 -25  24   2     4180.60     3916.83     62.98 o 
 -22  24   2      425.34      421.52     22.06 o 
 -19  24   2      560.14      553.67     23.69 o 
 -16  24   2     1350.89     1465.32     35.41 o 
 -13  24   2      674.16      604.42     24.04 o 
 -10  24   2       14.52       23.02     13.79 o 
  -7  24   2      366.37      386.85     20.82 o 
  -4  24   2    19852.11    19005.82    199.84 o 
  -1  24   2       24.74       35.39     13.73 o 
   2  24   2    23553.55    22238.40    290.42 o 
   5  24   2     1238.65     1204.92     47.27 o 
   8  24   2      636.13      653.30     39.75 o 
 -33  25   2     3687.04     3877.43     89.44 o 
 -30  25   2      294.54      250.49     33.35 o 
 -27  25   2     1299.95     1405.45     38.82 o 
 -24  25   2     2625.43     2559.05     49.41 o 
 -21  25   2       26.88        4.82     12.67 o 
 -18  25   2    10088.50    10103.68    127.48 o 
 -15  25   2      646.25      477.76     22.63 o 
 -12  25   2      248.13      288.51     20.62 o 
  -9  25   2     6511.90     6285.27     82.82 o 
  -6  25   2    15018.59    14498.75    159.32 o 
  -3  25   2     2950.25     2921.71     54.55 o 
   0  25   2     2774.91     2645.65     57.08 o 
   3  25   2      604.07      576.57     34.48 o 
   6  25   2       63.89       70.59     23.94 o 
 -32  26   2     7284.66     7245.53    155.33 o 
 -29  26   2     1569.77     1619.36     55.88 o 
 -26  26   2      266.10      269.96     21.86 o 
 -23  26   2      834.46      812.53     34.25 o 
 -20  26   2        1.18        6.78     14.18 o 
 -17  26   2     7666.21     7375.42     98.86 o 
 -14  26   2      820.09      987.98     32.20 o 
 -11  26   2     2399.17     2158.96     46.26 o 
  -8  26   2      255.09      275.93     19.26 o 
  -5  26   2      114.70       45.82     16.79 o 
  -2  26   2      271.60      264.70     21.51 o 
   1  26   2    11700.60    10868.32    164.17 o 
   4  26   2        3.41      -19.67     19.67 o 
   7  26   2      655.05      770.35     42.83 o 
 -31  27   2      770.99      848.51     53.46 o 
 -28  27   2     1127.40     1210.82     60.95 o 
 -25  27   2      598.11      610.05     31.65 o 
 -22  27   2       28.06       23.05     15.84 o 
 -19  27   2     2011.24     2134.56     46.89 o 
 -16  27   2     2407.02     2161.77     46.19 o 
 -13  27   2    22908.77    22304.29    246.92 o 
 -10  27   2      555.65      626.16     28.64 o 
  -7  27   2      805.59      759.77     29.14 o 
  -4  27   2    15035.96    13929.01    157.25 o 
  -1  27   2     1926.02     1989.22     51.21 o 
   2  27   2      296.17      358.89     37.92 o 
   5  27   2     3505.64     3381.75     79.69 o 
 -30  28   2    11039.76    11256.31    190.02 o 
 -27  28   2      964.85     1122.98     43.08 o 
 -24  28   2      857.89      930.11     36.32 o 
 -21  28   2     3540.62     3481.95     63.43 o 
 -18  28   2     2020.99     1741.88     54.36 o 
 -15  28   2    11734.07     9973.52    127.58 o 
 -12  28   2    20116.12    19246.89    238.03 o 
  -9  28   2        6.93        0.59     14.94 o 
  -6  28   2      346.39      380.47     23.40 o 
  -3  28   2     4344.98     4371.63     80.03 o 
   0  28   2       47.51       43.71     21.54 o 
   3  28   2     3492.98     3310.58     78.38 o 
 -29  29   2       94.47      114.05     25.67 o 
 -26  29   2        4.03      -18.41     18.41 o 
 -23  29   2     5159.31     5038.39     81.20 o 
 -20  29   2     8071.65     7440.29    127.13 o 
 -17  29   2    14807.56    13793.85    190.76 o 
 -14  29   2        2.43       -0.61     14.72 o 
 -11  29   2     4431.97     4367.52     73.39 o 
  -8  29   2     9420.08     9533.91    142.89 o 
  -5  29   2      426.64      392.24     25.80 o 
  -2  29   2      414.48      399.36     32.47 o 
   1  29   2      109.97       63.49     23.75 o 
 -28  30   2      919.36     1102.25     43.90 o 
 -25  30   2     4263.80     4385.99    108.59 o 
 -22  30   2      277.70      342.82     26.84 o 
 -19  30   2     5600.81     4928.15     84.38 o 
 -16  30   2      682.78      826.04     41.75 o 
 -13  30   2      664.09      690.18     37.63 o 
 -10  30   2     6723.80     6805.10     99.55 o 
  -7  30   2      737.04      643.86     36.59 o 
  -4  30   2      326.65      346.08     42.98 o 
  -1  30   2      482.84      418.56     33.62 o 
 -27  31   2     2726.94     2814.99     69.16 o 
 -24  31   2     8932.50     9525.32    147.65 o 
 -21  31   2       65.17       20.93     17.59 o 
 -18  31   2    16916.04    15482.11    198.10 o 
 -15  31   2     3977.83     4325.27     73.88 o 
 -12  31   2        3.28        6.91     16.77 o 
  -9  31   2     3363.12     3100.27     62.45 o 
  -6  31   2     1311.68     1435.66     50.35 o 
  -3  31   2     4107.89     4178.81     89.39 o 
 -26  32   2     6032.39     6553.42    115.47 o 
 -23  32   2     1415.84     1517.95     52.46 o 
 -20  32   2      315.28      377.07     35.37 o 
 -17  32   2      847.61      723.94     39.45 o 
 -14  32   2     2583.15     2651.30     63.78 o 
 -11  32   2        2.98       24.23     20.50 o 
  -8  32   2      480.53      633.78     35.75 o 
  -5  32   2     3765.90     4022.18     87.53 o 
 -25  33   2     1814.09     2144.87     61.33 o 
 -22  33   2     1090.06     1139.24     48.16 o 
 -19  33   2     3898.12     4308.96     80.55 o 
 -16  33   2      452.75      433.32     32.21 o 
 -13  33   2       54.15       57.15     20.09 o 
 -10  33   2     4089.15     4439.07    101.41 o 
  -7  33   2      200.74      261.04     30.95 o 
 -24  34   2     1263.81     1403.10     53.77 o 
 -21  34   2      652.57      567.84     37.22 o 
 -18  34   2      398.19      404.70     29.82 o 
 -15  34   2     4697.39     5025.89     91.71 o 
 -12  34   2     4850.18     5185.80     92.79 o 
   0   0   3    43789.94    40244.63    563.40 o 
   1   1   3   340713.44   349310.88   2749.01 o 
  -1   2   3   606001.44   592059.75   4658.48 o 
   2   2   3     8126.17     8845.27     91.57 o 
  -3   3   3    37553.46    39392.75    324.11 o 
   0   3   3      868.64      753.69     13.90 o 
   3   3   3     2570.13     3013.29     37.75 o 
  -5   4   3    27849.21    27462.17    228.43 o 
  -2   4   3    73438.24    77086.30    686.17 o 
   1   4   3     1216.97     1190.44     19.05 o 
   4   4   3     4399.10     4412.00     46.08 o 
  -7   5   3     9075.53     9075.31     79.85 o 
  -4   5   3     3274.09     3671.16     40.07 o 
  -1   5   3     8419.85    10424.56    107.72 o 
   2   5   3     9231.36     9915.10     95.86 o 
   5   5   3    61894.77    64508.81    607.66 o 
  -9   6   3     9459.75     9178.01     81.60 o 
  -6   6   3    24281.71    23938.33    262.91 o 
  -3   6   3     1482.01     1578.61     33.15 o 
   0   6   3     7809.81     6858.31     68.16 o 
   3   6   3        6.50       14.97      5.19 o 
   6   6   3     2757.62     3186.31     35.00 o 
 -11   7   3    32258.09    35559.38    317.01 o 
  -8   7   3        1.52       19.91      8.11 o 
  -5   7   3    10367.02    10419.84    106.25 o 
  -2   7   3     3744.10     3901.19     41.06 o 
   1   7   3     2879.17     2875.35     32.90 o 
   4   7   3    22148.04    23428.50    211.93 o 
   7   7   3     4573.76     5122.66     55.71 o 
 -13   8   3     7457.58     8748.11     79.80 o 
 -10   8   3    16568.74    16319.93    145.08 o 
  -7   8   3     6643.07     7064.48     68.22 o 
  -4   8   3   127139.05   131171.91   1037.92 o 
  -1   8   3     3923.73     4782.23     48.89 o 
   2   8   3      407.45      370.43     12.16 o 
   5   8   3    11099.53    11076.92    102.21 o 
   8   8   3     1304.67     1336.67     23.31 o 
 -15   9   3     2299.09     2446.30     30.27 o 
 -12   9   3    68305.30    69097.16    574.76 o 
  -9   9   3      246.62      282.58      9.91 o 
  -6   9   3     1572.03     1660.70     23.27 o 
  -3   9   3     8997.97     8721.52     84.86 o 
   0   9   3      608.51      527.90     17.61 o 
   3   9   3    13466.58    14111.25    132.84 o 
   6   9   3     9520.31     9332.16     89.36 o 
   9   9   3     3440.47     3082.64     37.47 o 
 -17  10   3     3472.55     2912.61     35.12 o 
 -14  10   3     3699.96     3536.43     38.58 o 
 -11  10   3     6547.95     6374.96     60.72 o 
  -8  10   3     3740.41     3758.44     46.03 o 
  -5  10   3    32690.07    33043.67    269.89 o 
  -2  10   3      656.35      517.38     22.71 o 
   1  10   3     4682.44     4916.77     51.57 o 
   4  10   3     7100.44     7970.97     77.72 o 
   7  10   3      962.87      834.38     19.05 o 
  10  10   3    13475.84    13408.24    134.05 o 
 -19  11   3     3895.04     4042.26     48.91 o 
 -16  11   3     5022.19     5083.55     52.01 o 
 -13  11   3     6978.04     7140.68     73.79 o 
 -10  11   3     1177.96     1323.92     21.62 o 
  -7  11   3    42537.60    43185.69    350.59 o 
  -4  11   3    33486.42    32770.43    267.96 o 
  -1  11   3   102315.82   106237.30   1051.77 o 
   2  11   3    17052.94    18138.28    161.04 o 
   5  11   3    10498.20    10384.67     98.95 o 
   8  11   3     2263.16     1998.00     31.81 o 
  11  11   3     2710.90     2614.73     43.60 o 
 -21  12   3     2312.50     2277.96     36.57 o 
 -18  12   3     2412.92     2830.57     37.46 o 
 -15  12   3     2376.51     2823.17     33.51 o 
 -12  12   3     2966.57     3505.80     38.98 o 
  -9  12   3     7380.86     7709.07     75.23 o 
  -6  12   3    25529.81    27975.39    240.37 o 
  -3  12   3    39731.59    41084.58    346.78 o 
   0  12   3        0.96       15.03      5.87 o 
   3  12   3    11444.91    11853.50    116.29 o 
   6  12   3      239.69      251.23     13.18 o 
   9  12   3      325.17      364.03     17.61 o 
  12  12   3     1901.93     1950.53     40.81 o 
 -23  13   3      812.41      800.57     27.89 o 
 -20  13   3     5360.57     5145.40     58.74 o 
 -17  13   3      441.62      386.48     17.12 o 
 -14  13   3     2083.07     1992.50     33.87 o 
 -11  13   3     2797.50     3434.90     46.64 o 
  -8  13   3     1669.23     1401.89     22.55 o 
  -5  13   3     3449.97     3076.14     35.33 o 
  -2  13   3     3160.33     2696.81     36.10 o 
   1  13   3      769.52      817.76     17.98 o 
   4  13   3     1479.40     1800.45     28.33 o 
   7  13   3     4866.53     4715.96     54.94 o 
  10  13   3    12843.00    12185.63    154.24 o 
  13  13   3     8092.20     7720.52    121.67 o 
 -25  14   3     4121.63     4063.40     64.49 o 
 -22  14   3     1426.86     1470.60     34.43 o 
 -19  14   3      277.13      279.78     13.07 o 
 -16  14   3      432.06      546.20     17.09 o 
 -13  14   3     1544.15     1801.50     27.76 o 
 -10  14   3       33.78      120.88      9.63 o 
  -7  14   3      236.05      149.18      8.55 o 
  -4  14   3    12266.88    12996.32    119.01 o 
  -1  14   3      965.46      884.55     18.68 o 
   2  14   3    43953.48    43202.23    380.69 o 
   5  14   3    23288.36    22239.01    208.87 o 
   8  14   3       14.95       30.43     13.00 o 
  11  14   3       35.46       54.28     16.44 o 
  14  14   3      694.47      771.60     36.89 o 
 -27  15   3      383.01      372.22     26.76 o 
 -24  15   3     4896.42     4722.34     70.22 o 
 -21  15   3     7093.36     7123.48     76.87 o 
 -18  15   3     9122.74     9727.90    102.40 o 
 -15  15   3     7705.59     7769.12     83.19 o 
 -12  15   3     4448.11     4409.42     47.61 o 
  -9  15   3     2779.33     2801.77     34.93 o 
  -6  15   3    14935.31    15430.62    140.02 o 
  -3  15   3     1644.87     1435.48     25.99 o 
   0  15   3    10058.20     9577.15     98.44 o 
   3  15   3     7754.46     7511.21     81.67 o 
   6  15   3     1749.22     1847.54     37.83 o 
   9  15   3     1469.68     1621.33     45.74 o 
  12  15   3     5707.43     5423.08     96.15 o 
  15  15   3       19.69       31.84     20.00 o 
 -29  16   3     4060.39     4314.32     84.77 o 
 -26  16   3      144.89      166.62     18.30 o 
 -23  16   3     7909.61     7877.58    101.33 o 
 -20  16   3     3318.98     3220.11     43.30 o 
 -17  16   3     8825.29     8765.29     88.78 o 
 -14  16   3    57979.83    59833.30    531.75 o 
 -11  16   3     3145.58     3361.97     39.53 o 
  -8  16   3    10539.43    10689.36    108.20 o 
  -5  16   3     1318.26     1199.19     22.42 o 
  -2  16   3     4639.12     4556.59     55.21 o 
   1  16   3       15.06       28.82     10.73 o 
   4  16   3      224.05      380.33     18.35 o 
   7  16   3      315.99      298.60     20.25 o 
  10  16   3     6775.08     6669.43    110.63 o 
  13  16   3     9549.19     8914.57    140.02 o 
  16  16   3     5011.48     4860.33     96.02 o 
 -31  17   3     1159.34     1200.01     47.62 o 
 -28  17   3     3676.68     3706.04     69.24 o 
 -25  17   3       19.64        4.65     12.30 o 
 -22  17   3      615.55      601.98     21.57 o 
 -19  17   3       31.26       29.14      9.03 o 
 -16  17   3      566.75      622.35     20.43 o 
 -13  17   3     9819.18     9636.26     91.09 o 
 -10  17   3        7.34       38.38      8.65 o 
  -7  17   3       48.15       97.52     10.00 o 
  -4  17   3     1004.64     1092.34     23.67 o 
  -1  17   3     4133.08     4497.20     55.68 o 
   2  17   3      914.81     1064.43     27.43 o 
   5  17   3     5988.70     5744.42     79.74 o 
   8  17   3     4404.52     3987.53     76.90 o 
  11  17   3     1933.98     2034.17     77.43 o 
  14  17   3    11321.50    10617.38    163.19 o 
  17  17   3      832.66      789.25     43.57 o 
 -33  18   3     1484.80     1558.32     54.92 o 
 -30  18   3     1853.48     1931.92     56.61 o 
 -27  18   3     9079.55     9115.60    118.17 o 
 -24  18   3     2730.83     2826.18     51.41 o 
 -21  18   3     7540.09     7940.70     94.38 o 
 -18  18   3    21478.46    20783.87    198.72 o 
 -15  18   3     2972.90     2906.43     43.58 o 
 -12  18   3     7118.74     7236.65     76.76 o 
  -9  18   3      643.49      549.61     17.73 o 
  -6  18   3      652.83      675.15     19.52 o 
  -3  18   3      680.72      570.11     22.15 o 
   0  18   3    17459.29    16839.33    180.97 o 
   3  18   3      177.27      272.06     17.45 o 
   6  18   3      810.06      854.59     36.35 o 
   9  18   3    15563.57    14300.08    254.58 o 
  12  18   3      260.87      244.98     42.15 o 
  15  18   3     2642.27     2491.23     67.22 o 
 -32  19   3      757.93      790.32     40.78 o 
 -29  19   3      603.20      671.48     32.01 o 
 -26  19   3       11.92       -2.87     13.44 o 
 -23  19   3     3438.44     3633.67     55.89 o 
 -20  19   3    12419.17    12414.39    128.46 o 
 -17  19   3      429.85      579.54     21.06 o 
 -14  19   3      685.16      740.87     22.97 o 
 -11  19   3      524.82      584.15     20.25 o 
  -8  19   3    28409.27    28998.01    266.81 o 
  -5  19   3     4867.58     4688.90     63.07 o 
  -2  19   3     6542.35     6443.11     80.00 o 
   1  19   3    12730.36    12631.40    147.67 o 
   4  19   3     7623.54     7481.60    107.46 o 
   7  19   3     6105.65     6252.76    105.67 o 
  10  19   3     8336.72     8335.88    134.44 o 
  13  19   3     2554.75     2579.51     66.95 o 
 -34  20   3        0.46       -2.80     23.05 o 
 -31  20   3      769.47      754.32     39.45 o 
 -28  20   3      485.93      429.84     24.93 o 
 -25  20   3    13080.46    13628.98    174.54 o 
 -22  20   3    80905.09    81693.56    771.54 o 
 -19  20   3    17356.49    17251.08    173.20 o 
 -16  20   3     6273.76     6109.47     74.32 o 
 -13  20   3     3998.78     3883.98     52.40 o 
 -10  20   3    24957.88    23848.95    223.81 o 
  -7  20   3    15476.28    14909.04    157.26 o 
  -4  20   3     7849.61     7318.44    100.32 o 
  -1  20   3     5099.84     4989.63     67.86 o 
   2  20   3       37.54       38.26     13.26 o 
   5  20   3     7715.55     7071.93    115.24 o 
   8  20   3      208.51      172.03     23.61 o 
  11  20   3      427.80      444.97     33.79 o 
  14  20   3     1394.80     1134.03     50.81 o 
 -33  21   3      700.68      676.14     39.71 o 
 -30  21   3      455.60      482.85     29.39 o 
 -27  21   3        7.96       52.58     28.56 o 
 -24  21   3    47123.03    46324.79    518.59 o 
 -21  21   3    54064.16    54028.52    546.11 o 
 -18  21   3     2537.47     2611.55     45.13 o 
 -15  21   3      464.89      544.86     20.62 o 
 -12  21   3     2517.25     2684.18     51.68 o 
  -9  21   3     9755.88     9066.25    104.89 o 
  -6  21   3     3775.83     3621.52     54.20 o 
  -3  21   3    23438.91    23242.16    235.65 o 
   0  21   3    33500.04    31960.58    336.68 o 
   3  21   3      956.19      857.48     34.16 o 
   6  21   3    12127.65    11703.49    172.35 o 
   9  21   3      859.94      816.67     41.19 o 
  12  21   3      414.78      437.45     42.15 o 
 -32  22   3      416.88      391.52     31.76 o 
 -29  22   3       44.41       48.36     18.21 o 
 -26  22   3     3521.03     3459.54     66.27 o 
 -23  22   3     9163.35     9527.92    130.82 o 
 -20  22   3      822.70      927.20     29.38 o 
 -17  22   3     1276.06     1152.70     34.90 o 
 -14  22   3    14349.19    14752.08    157.25 o 
 -11  22   3     6192.25     6043.54     83.00 o 
  -8  22   3    16366.21    15777.42    167.58 o 
  -5  22   3      719.55      757.87     26.61 o 
  -2  22   3    74277.24    72282.73    725.27 o 
   1  22   3     8143.62     8086.12    106.72 o 
   4  22   3      891.78      865.74     39.62 o 
   7  22   3      465.90      512.08     38.77 o 
  10  22   3     2967.18     3025.62     74.54 o 
 -31  23   3      696.55      743.22     38.80 o 
 -28  23   3     1490.00     1560.45     45.50 o 
 -25  23   3       53.71       33.33     16.31 o 
 -22  23   3     7737.15     8043.46    101.36 o 
 -19  23   3      806.13      724.27     23.95 o 
 -16  23   3     9980.83     9804.92    113.88 o 
 -13  23   3        1.45        7.33     11.10 o 
 -10  23   3     3828.49     3944.50     58.39 o 
  -7  23   3    22426.46    22313.02    228.26 o 
  -4  23   3     2929.67     2985.52     50.72 o 
  -1  23   3     9984.99     9515.55    121.47 o 
   2  23   3      139.75      136.28     21.76 o 
   5  23   3      743.07      726.32     43.21 o 
   8  23   3       50.75       33.57     24.28 o 
 -33  24   3     3043.95     3338.24     93.01 o 
 -30  24   3      981.65     1028.30     41.04 o 
 -27  24   3        0.19      -16.72     19.24 o 
 -24  24   3      636.63      720.22     33.05 o 
 -21  24   3       12.26       14.67     13.23 o 
 -18  24   3      420.67      365.88     20.40 o 
 -15  24   3     1314.42     1450.16     36.52 o 
 -12  24   3      505.00      507.89     26.55 o 
  -9  24   3      808.73      870.04     28.07 o 
  -6  24   3     2607.75     2375.53     45.27 o 
  -3  24   3    47911.12    46941.31    483.88 o 
   0  24   3       18.27       21.82     14.90 o 
   3  24   3     1274.93     1307.92     47.38 o 
   6  24   3      880.61      791.87     40.97 o 
   9  24   3        0.39      -23.05     23.05 o 
 -32  25   3     1488.74     1742.24     55.48 o 
 -29  25   3       23.54       54.99     19.82 o 
 -26  25   3     5892.38     5424.50     98.80 o 
 -23  25   3     1744.97     1785.93     40.36 o 
 -20  25   3     1308.33     1313.48     38.23 o 
 -17  25   3       99.42      105.76     16.96 o 
 -14  25   3     3125.28     3086.68     60.99 o 
 -11  25   3     2504.70     2345.02     72.02 o 
  -8  25   3     1561.64     1602.73     37.25 o 
  -5  25   3     7689.59     7085.31     98.19 o 
  -2  25   3     3147.52     3220.64     58.60 o 
   1  25   3      287.25      284.79     27.19 o 
   4  25   3      795.82      691.31     39.45 o 
   7  25   3        1.57       -7.46     22.46 o 
 -31  26   3     1225.41     1291.25     46.89 o 
 -28  26   3    10122.84    10497.89    160.65 o 
 -25  26   3      625.90      712.84     33.66 o 
 -22  26   3     1688.75     1824.50     47.05 o 
 -19  26   3     3837.31     3868.85     74.43 o 
 -16  26   3        1.82       25.72     13.91 o 
 -13  26   3     1801.73     1819.76     42.22 o 
 -10  26   3     3038.90     3084.52     64.02 o 
  -7  26   3     1265.52     1257.78     37.82 o 
  -4  26   3       15.99       12.11     14.86 o 
  -1  26   3    23330.95    22835.15    255.96 o 
   2  26   3        2.00       -4.70     19.74 o 
   5  26   3       77.58      -20.18     22.06 o 
 -30  27   3      711.83      624.66     35.11 o 
 -27  27   3       28.92       -9.37     20.01 o 
 -24  27   3      113.31      136.66     24.28 o 
 -21  27   3    16718.87    17218.21    213.55 o 
 -18  27   3    30381.24    28803.43    356.23 o 
 -15  27   3    10841.64    10553.77    133.34 o 
 -12  27   3      206.68      180.87     21.16 o 
  -9  27   3      559.87      485.71     27.01 o 
  -6  27   3     4766.06     4868.73     77.42 o 
  -3  27   3      236.53      191.68     20.89 o 
   0  27   3      916.05      896.56     43.79 o 
   3  27   3     4748.19     4584.14     93.81 o 
 -29  28   3      512.14      554.15     48.35 o 
 -26  28   3     1243.32     1351.62     49.67 o 
 -23  28   3    13297.51    13229.97    173.36 o 
 -20  28   3       32.58       49.92     17.96 o 
 -17  28   3    11493.64    11035.41    139.46 o 
 -14  28   3     1307.46     1084.24     45.08 o 
 -11  28   3      502.27      565.82     28.93 o 
  -8  28   3    12740.07    11815.39    159.64 o 
  -5  28   3     4116.27     4266.98     72.52 o 
  -2  28   3     2326.10     2547.30     59.47 o 
   1  28   3      180.90      150.94     25.99 o 
 -28  29   3      606.40      557.83     42.15 o 
 -25  29   3     1348.07     1553.98     53.36 o 
 -22  29   3      330.52      297.17     27.01 o 
 -19  29   3     1819.86     1771.38     66.89 o 
 -16  29   3    18973.32    18180.97    210.64 o 
 -13  29   3       79.51       65.12     17.34 o 
 -10  29   3     2698.40     2796.89     61.57 o 
  -7  29   3     1974.95     1851.20     50.58 o 
  -4  29   3      169.23      175.52     21.68 o 
  -1  29   3      242.81      197.52     28.07 o 
 -27  30   3      469.85      517.59     46.55 o 
 -24  30   3     1049.95      958.22     44.88 o 
 -21  30   3      805.31      849.24     43.43 o 
 -18  30   3      348.49      386.02     30.05 o 
 -15  30   3        3.86      -15.50     15.50 o 
 -12  30   3       11.10       45.65     21.43 o 
  -9  30   3       23.17       54.57     20.24 o 
  -6  30   3     4061.99     4289.13     81.17 o 
  -3  30   3      322.82      330.31     31.69 o 
 -26  31   3     1352.60     1285.34     52.88 o 
 -23  31   3     3137.22     3368.71     93.58 o 
 -20  31   3      950.13      926.68     43.47 o 
 -17  31   3     5191.43     5241.24     92.37 o 
 -14  31   3     7391.56     7373.56    106.25 o 
 -11  31   3        2.65       18.93     18.72 o 
  -8  31   3     6935.54     7015.93    112.49 o 
  -5  31   3      133.07      116.98     23.99 o 
 -25  32   3        3.09       11.27     22.41 o 
 -22  32   3     1907.00     2263.72     98.85 o 
 -19  32   3      175.84      256.77     28.16 o 
 -16  32   3      646.42      752.32     34.14 o 
 -13  32   3     1244.54     1212.87     61.55 o 
 -10  32   3      203.75      224.74     25.54 o 
  -7  32   3     1387.91     1573.07     52.25 o 
 -24  33   3     1964.15     2058.69    113.63 o 
 -21  33   3     1104.53     1218.39     46.19 o 
 -18  33   3     3436.38     3562.16     78.95 o 
 -15  33   3       10.48       26.53     20.54 o 
 -12  33   3       21.63       26.44     21.31 o 
  -9  33   3     2453.21     2734.40     89.69 o 
 -20  34   3      186.90      149.51     25.22 o 
 -17  34   3    14305.64    14193.72    235.68 o 
 -14  34   3      119.80      173.20     25.40 o 
  -1   1   4    12933.72    13589.18    115.70 o 
  -3   2   4    28900.06    30288.04    247.15 o 
   0   2   4       41.67       63.08      6.49 o 
  -5   3   4      684.62      901.83     17.23 o 
  -2   3   4    61200.51    65997.09    527.77 o 
   1   3   4    18039.63    18299.70    161.51 o 
  -7   4   4      297.34      446.71     13.70 o 
  -4   4   4    10418.88    12532.55    113.63 o 
  -1   4   4       57.47      156.29      9.57 o 
   2   4   4     9764.41     9938.48     92.89 o 
  -9   5   4    17841.19    18866.70    168.58 o 
  -6   5   4    36950.77    38566.13    312.84 o 
  -3   5   4    13282.33    12803.94    116.54 o 
   0   5   4     2728.45     2632.96     32.05 o 
   3   5   4        0.67       19.93      6.97 o 
 -11   6   4    24112.72    24243.54    213.54 o 
  -8   6   4       18.18       16.44      6.06 o 
  -5   6   4    12538.51    12769.21    110.44 o 
  -2   6   4     2324.32     2505.99     28.67 o 
   1   6   4    43603.74    45253.12    400.96 o 
   4   6   4    18638.57    22173.39    204.86 o 
 -13   7   4    35902.90    37404.00    334.13 o 
 -10   7   4     9630.69    10452.21     93.74 o 
  -7   7   4       27.06      153.97      8.17 o 
  -4   7   4     4543.08     4788.06     47.10 o 
  -1   7   4        2.87       90.38      7.04 o 
   2   7   4    19521.12    21192.03    195.95 o 
   5   7   4       16.21       24.47      7.55 o 
 -15   8   4       50.57       29.86      8.13 o 
 -12   8   4     9032.84     9289.34     89.06 o 
  -9   8   4     1307.35     1350.22     27.91 o 
  -6   8   4    34308.67    34509.15    281.77 o 
  -3   8   4      312.07      360.80     10.68 o 
   0   8   4    30715.37    30331.48    286.46 o 
   3   8   4        2.39        4.45      6.43 o 
   6   8   4     3216.65     3170.10     41.66 o 
 -17   9   4     1106.75     1342.46     29.26 o 
 -14   9   4      494.74      815.32     16.84 o 
 -11   9   4      387.49      420.34     12.48 o 
  -8   9   4     1833.88     1958.63     25.64 o 
  -5   9   4     9559.83     8950.63     81.01 o 
  -2   9   4    27901.24    28202.48    242.84 o 
   1   9   4      140.01      150.16      8.94 o 
   4   9   4    34460.20    32979.75    294.67 o 
   7   9   4       15.77        0.90      7.60 o 
 -19  10   4    11089.32    11254.71    123.74 o 
 -16  10   4     2400.80     2636.55     41.15 o 
 -13  10   4     2414.11     2822.28     34.94 o 
 -10  10   4      457.77      483.35     13.65 o 
  -7  10   4     1450.92     1423.46     21.59 o 
  -4  10   4     4801.34     5229.94     55.05 o 
  -1  10   4     4256.33     3880.50     43.86 o 
   2  10   4     6057.94     6738.80     71.28 o 
   5  10   4    10542.04    11127.90    112.15 o 
   8  10   4       88.08       81.15     10.33 o 
 -21  11   4     5221.97     5025.08     67.24 o 
 -18  11   4    10081.61    10107.30    112.43 o 
 -15  11   4     7526.41     7848.11     74.79 o 
 -12  11   4    12806.44    13245.12    117.06 o 
  -9  11   4     7467.33     7548.40     79.57 o 
  -6  11   4     2742.97     2854.51     39.34 o 
  -3  11   4    27610.45    28005.15    242.01 o 
   0  11   4       87.98       67.40      7.98 o 
   3  11   4     1351.41     1751.73     29.34 o 
   6  11   4     9856.70    10458.39    107.84 o 
   9  11   4     9647.14     9830.30    118.76 o 
 -23  12   4      758.34      830.36     27.38 o 
 -20  12   4     2324.59     2226.18     43.02 o 
 -17  12   4      744.53      925.06     22.23 o 
 -14  12   4      804.49      907.24     18.22 o 
 -11  12   4    28701.97    29027.16    241.32 o 
  -8  12   4    18027.06    18894.61    161.55 o 
  -5  12   4    26966.50    28233.94    244.52 o 
  -2  12   4    31063.87    30358.54    261.78 o 
   1  12   4       17.06       41.64      7.51 o 
   4  12   4     3791.07     3686.15     48.09 o 
   7  12   4     7361.35     7407.30     85.65 o 
  10  12   4     7132.42     6908.72     92.17 o 
 -25  13   4      925.88      868.70     34.25 o 
 -22  13   4     9372.89     8700.26    106.17 o 
 -19  13   4       44.14       23.32     10.06 o 
 -16  13   4      160.60      161.66     11.61 o 
 -13  13   4     1130.15      840.07     17.81 o 
 -10  13   4     7407.26     7133.94     77.41 o 
  -7  13   4    10388.16     9508.69     92.16 o 
  -4  13   4     2504.94     2438.18     33.17 o 
  -1  13   4      906.51     1011.25     37.29 o 
   2  13   4     2128.33     2041.63     32.38 o 
   5  13   4    28183.82    29168.13    269.79 o 
   8  13   4     1591.58     1362.39     33.10 o 
  11  13   4      584.16      631.39     28.83 o 
 -27  14   4    12226.17    11770.07    171.54 o 
 -24  14   4      148.12       83.03     14.98 o 
 -21  14   4     6992.70     7055.33     87.38 o 
 -18  14   4      244.23      267.00     13.95 o 
 -15  14   4      695.32      773.74     21.18 o 
 -12  14   4    14064.24    14182.73    131.67 o 
  -9  14   4    95879.45   104228.80    832.98 o 
  -6  14   4    13548.24    15564.40    150.74 o 
  -3  14   4    19990.18    19924.09    178.07 o 
   0  14   4    12847.51    12366.31    130.59 o 
   3  14   4      636.04      466.95     19.04 o 
   6  14   4     7913.35     7613.29     90.57 o 
   9  14   4      759.58      753.55     31.19 o 
  12  14   4       44.93       24.90     18.14 o 
 -29  15   4     1241.10     1268.68     46.98 o 
 -26  15   4     3170.77     3184.30     57.90 o 
 -23  15   4     3511.72     3377.84     57.00 o 
 -20  15   4     3354.00     3291.84     55.66 o 
 -17  15   4        7.24       28.41      9.11 o 
 -14  15   4    12319.61    12588.04    119.81 o 
 -11  15   4     6066.23     7256.37     75.16 o 
  -8  15   4    40829.96    41694.46    342.45 o 
  -5  15   4    13946.44    14458.65    141.29 o 
  -2  15   4      370.99      331.36     14.74 o 
   1  15   4    27483.52    27061.10    264.03 o 
   4  15   4     3649.43     3696.32     53.41 o 
   7  15   4       25.85       42.49     14.12 o 
  10  15   4      806.80      738.73     36.65 o 
  13  15   4    19490.28    18452.80    250.06 o 
 -31  16   4      354.57      448.08     33.44 o 
 -28  16   4      423.13      453.21     30.75 o 
 -25  16   4      294.81      262.69     19.90 o 
 -22  16   4    10603.45    10529.07    120.81 o 
 -19  16   4      370.80      381.84     18.74 o 
 -16  16   4     4142.00     3865.36     48.13 o 
 -13  16   4     1337.78     1441.64     29.80 o 
 -10  16   4        5.77        7.15      7.51 o 
  -7  16   4      103.95      102.93     10.92 o 
  -4  16   4      431.35      466.52     17.42 o 
  -1  16   4      492.95      704.87     22.64 o 
   2  16   4      200.38      179.67     13.49 o 
   5  16   4       87.23      117.46     14.87 o 
   8  16   4     5154.21     4871.57     79.93 o 
  11  16   4      102.78       28.26     18.63 o 
  14  16   4     1829.56     1680.31     58.19 o 
 -33  17   4     1117.60     1138.60     50.44 o 
 -30  17   4      388.39      395.24     30.75 o 
 -27  17   4     1332.75     1390.56     38.82 o 
 -24  17   4     5809.83     5861.04     88.27 o 
 -21  17   4     1756.54     1689.85     41.27 o 
 -18  17   4      238.68      186.15     13.84 o 
 -15  17   4     1429.37     1398.10     26.59 o 
 -12  17   4    21345.46    19757.85    179.67 o 
  -9  17   4    10136.10    10940.83    112.77 o 
  -6  17   4     1180.61     1400.44     48.36 o 
  -3  17   4     7793.80     7335.91     86.45 o 
   0  17   4      104.79      122.57     12.56 o 
   3  17   4    19385.25    18215.52    202.34 o 
   6  17   4        1.88       -1.36     18.00 o 
   9  17   4        3.80       -5.25     16.34 o 
  12  17   4      507.05      475.09     32.18 o 
  15  17   4      401.34      339.66     31.22 o 
 -32  18   4       64.47       54.74     23.03 o 
 -29  18   4      679.78      663.44     37.11 o 
 -26  18   4      852.23      853.38     31.89 o 
 -23  18   4     7240.67     6815.85     92.90 o 
 -20  18   4    17118.59    16972.08    169.94 o 
 -17  18   4     8097.40     8214.99     96.26 o 
 -14  18   4    30690.13    31423.78    293.09 o 
 -11  18   4     1700.90     2121.78     38.11 o 
  -8  18   4       19.02       72.11     11.10 o 
  -5  18   4    22326.39    21654.06    205.01 o 
  -2  18   4     6857.30     6641.12     81.15 o 
   1  18   4      200.41      239.58     18.18 o 
   4  18   4      380.48      309.72     20.25 o 
   7  18   4     7682.80     7057.47    121.87 o 
  10  18   4        0.44       28.08     20.26 o 
  13  18   4    11326.11    10309.35    176.67 o 
 -31  19   4      926.69      874.83     42.84 o 
 -28  19   4     6640.87     6706.75     96.71 o 
 -25  19   4      140.32      149.00     17.99 o 
 -22  19   4    12198.14    11549.97    138.46 o 
 -19  19   4    21407.41    21269.29    235.30 o 
 -16  19   4      257.08      208.35     14.67 o 
 -13  19   4       27.49       50.20     13.00 o 
 -10  19   4     3444.81     3589.97     52.65 o 
  -7  19   4    20290.03    19610.03    187.98 o 
  -4  19   4    13084.54    13066.81    151.11 o 
  -1  19   4    10320.66    10071.65    123.05 o 
   2  19   4     3963.45     3884.26     84.80 o 
   5  19   4     5647.44     5677.93     89.85 o 
   8  19   4     3677.88     3624.27     77.07 o 
  11  19   4     3657.52     3436.43     77.23 o 
  14  19   4        2.28       -4.13     22.83 o 
 -33  20   4     5773.96     6272.98    115.68 o 
 -30  20   4      155.94      183.34     26.02 o 
 -27  20   4      416.64      382.78     26.66 o 
 -24  20   4     7743.42     7867.59    113.32 o 
 -21  20   4       80.03       57.68     15.06 o 
 -18  20   4     5863.59     6059.05     84.23 o 
 -15  20   4    11351.23    11496.83    122.09 o 
 -12  20   4     1805.02     1582.50     36.60 o 
  -9  20   4    20374.34    19820.25    190.51 o 
  -6  20   4     1559.21     1411.19     34.38 o 
  -3  20   4    16685.77    16110.08    182.76 o 
   0  20   4      293.06      317.85     21.26 o 
   3  20   4      691.95      564.97     28.61 o 
   6  20   4       84.79       56.44     19.49 o 
   9  20   4      184.39      186.65     26.04 o 
  12  20   4    11913.27    11968.12    183.12 o 
 -32  21   4     2028.34     1925.47     64.63 o 
 -29  21   4    14595.40    14853.65    192.90 o 
 -26  21   4       55.78       78.22     17.59 o 
 -23  21   4       62.23       89.84     17.25 o 
 -20  21   4     9651.66     9391.64    112.29 o 
 -17  21   4       60.29       83.29     12.87 o 
 -14  21   4       11.22       28.87     12.76 o 
 -11  21   4     3738.77     3554.65     53.26 o 
  -8  21   4     3140.51     3058.04     49.28 o 
  -5  21   4    14112.00    13681.41    159.71 o 
  -2  21   4    49431.00    46957.37    481.02 o 
   1  21   4       89.21       97.11     15.84 o 
   4  21   4       32.15       28.27     16.14 o 
   7  21   4       41.05       21.85     20.01 o 
  10  21   4     6060.72     5898.27    110.22 o 
 -31  22   4      223.36      167.17     25.78 o 
 -28  22   4      785.85      702.32     38.45 o 
 -25  22   4     1416.51     1394.40     42.34 o 
 -22  22   4     4203.43     4577.13     77.43 o 
 -19  22   4      324.31      303.79     20.13 o 
 -16  22   4        1.93        5.41     11.63 o 
 -13  22   4     3152.47     3250.26     54.86 o 
 -10  22   4        2.27        2.88     10.84 o 
  -7  22   4      168.70      253.24     19.01 o 
  -4  22   4      822.28      851.01     34.85 o 
  -1  22   4     1936.39     2035.83     45.18 o 
   2  22   4     1320.60     1240.93     39.94 o 
   5  22   4      374.39      365.79     34.36 o 
   8  22   4      543.45      627.94     37.86 o 
 -30  23   4      263.68      184.11     24.26 o 
 -27  23   4       34.58       35.88     18.12 o 
 -24  23   4      324.53      346.82     26.32 o 
 -21  23   4       36.41       22.61     14.30 o 
 -18  23   4     1529.69     1562.21     38.40 o 
 -15  23   4      772.59      726.16     31.15 o 
 -12  23   4        4.30       18.79     13.34 o 
  -9  23   4        4.61      -11.64     11.64 o 
  -6  23   4      335.06      331.21     28.68 o 
  -3  23   4     3248.16     3487.58     80.36 o 
   0  23   4       96.87       80.63     16.53 o 
   3  23   4      928.62      762.34     39.26 o 
   6  23   4      947.84      945.43     44.66 o 
   9  23   4     1934.58     2053.29     63.51 o 
 -32  24   4      995.89     1026.77     47.65 o 
 -29  24   4      146.99      124.33     21.83 o 
 -26  24   4     2140.11     2287.86     54.61 o 
 -23  24   4    11753.91    11516.80    154.29 o 
 -20  24   4     1156.37     1092.21     38.55 o 
 -17  24   4      594.94      577.17     24.49 o 
 -14  24   4     3707.12     3645.31     60.92 o 
 -11  24   4      988.17      881.42     31.53 o 
  -8  24   4     6686.96     6225.10     88.90 o 
  -5  24   4     6076.69     5779.76     84.91 o 
  -2  24   4      332.73      391.33     24.47 o 
   1  24   4     3036.15     2924.22     62.23 o 
   4  24   4      200.70      196.78     25.99 o 
   7  24   4        9.70       31.45     23.14 o 
 -31  25   4     1976.04     1943.42     55.20 o 
 -28  25   4     3716.59     3797.77     74.17 o 
 -25  25   4     3882.81     3787.03     79.05 o 
 -22  25   4      250.10      267.46     23.28 o 
 -19  25   4     2583.77     2710.32     56.24 o 
 -16  25   4     3757.57     3591.62     61.76 o 
 -13  25   4     9105.87     8629.03    123.19 o 
 -10  25   4     1578.17     1609.24     44.28 o 
  -7  25   4      377.97      316.38     22.24 o 
  -4  25   4      210.32      184.64     19.68 o 
  -1  25   4    14553.67    14541.00    174.92 o 
   2  25   4     2850.67     2793.95     69.15 o 
   5  25   4     7091.37     7324.05    127.84 o 
 -30  26   4     4942.57     5310.13     92.97 o 
 -27  26   4     1492.78     1527.64     47.53 o 
 -24  26   4     3036.69     3014.06     70.40 o 
 -21  26   4     2852.49     2913.43     67.09 o 
 -18  26   4     2357.79     2466.99     69.70 o 
 -15  26   4       30.11       61.21     15.58 o 
 -12  26   4     4705.19     4051.32     73.18 o 
  -9  26   4     7587.71     7463.49    112.04 o 
  -6  26   4     1130.24     1164.60     37.89 o 
  -3  26   4     3434.70     3498.73     64.49 o 
   0  26   4     1109.64     1128.12     43.07 o 
   3  26   4      133.17      150.15     28.34 o 
 -29  27   4      286.73      341.38     32.11 o 
 -26  27   4     4064.80     4336.47     99.25 o 
 -23  27   4     9238.14     9516.13    148.99 o 
 -20  27   4     1599.60     1699.43     56.93 o 
 -17  27   4      125.08       97.76     26.19 o 
 -14  27   4    14243.44    13611.92    195.03 o 
 -11  27   4     1657.60     1816.99     48.45 o 
  -8  27   4    10640.82    10273.97    143.74 o 
  -5  27   4     1198.29     1147.34     39.35 o 
  -2  27   4      471.07      381.91     27.00 o 
   1  27   4     3184.58     3231.48     76.32 o 
 -28  28   4      495.84      577.94     39.40 o 
 -25  28   4     3476.69     3486.19     87.15 o 
 -22  28   4      820.74      847.67     40.26 o 
 -19  28   4     1231.27     1154.61     49.16 o 
 -16  28   4     5190.05     4769.92     77.15 o 
 -13  28   4       14.76       12.31     19.12 o 
 -10  28   4     3507.92     3724.39     72.24 o 
  -7  28   4     6733.82     6560.68    105.27 o 
  -4  28   4     1347.54     1439.19     42.89 o 
  -1  28   4     1825.05     2042.72     59.52 o 
 -27  29   4      421.85      421.30     40.86 o 
 -24  29   4      447.22      392.26     32.37 o 
 -21  29   4     7238.75     7515.10    170.48 o 
 -18  29   4        9.55       16.09     19.24 o 
 -15  29   4       13.52        0.79     17.79 o 
 -12  29   4        2.30      -16.24     16.24 o 
  -9  29   4     1159.62     1185.24     44.47 o 
  -6  29   4      753.70      762.58     37.41 o 
  -3  29   4      363.25      304.94     26.29 o 
 -26  30   4        9.34      -10.44     25.60 o 
 -23  30   4     2442.04     2599.89     67.30 o 
 -20  30   4     1921.98     2257.98    103.47 o 
 -17  30   4     2356.78     2305.80     55.44 o 
 -14  30   4     2617.98     2459.21     58.19 o 
 -11  30   4     6437.25     6351.70    104.21 o 
  -8  30   4        0.61       -2.05     18.74 o 
  -5  30   4        6.11       12.02     18.82 o 
 -25  31   4      889.34      992.45     47.63 o 
 -22  31   4       38.14       47.70     22.22 o 
 -19  31   4       33.42       15.14     26.15 o 
 -16  31   4     8920.22     9377.43    142.50 o 
 -13  31   4      226.31      183.01     25.99 o 
 -10  31   4     5513.47     5654.84     98.21 o 
  -7  31   4        0.03       15.27     20.88 o 
 -24  32   4     1891.57     1904.62     60.27 o 
 -21  32   4      963.44     1237.27     50.78 o 
 -18  32   4       88.50      109.02     25.51 o 
 -15  32   4        9.50       52.38     23.13 o 
 -12  32   4       13.02        8.77     20.49 o 
  -9  32   4        1.34       -9.07     20.87 o 
 -20  33   4        7.91       49.26     30.13 o 
 -17  33   4      146.87      206.74     28.95 o 
 -14  33   4       60.41       56.11     21.72 o 
   0   1   5    41251.15    43075.04    349.75 o 
  -2   2   5    45395.85    46522.22    377.39 o 
   1   2   5     3438.12     3350.44     39.09 o 
  -4   3   5    39896.71    41249.70    335.86 o 
  -1   3   5    22096.52    25563.71    212.59 o 
   2   3   5     6967.09     7871.34     77.90 o 
  -6   4   5     5689.93     6263.82     64.89 o 
  -3   4   5       20.40       54.65      6.86 o 
   0   4   5    14885.20    14808.53    128.35 o 
   3   4   5     3363.48     3379.99     43.37 o 
  -8   5   5      160.05      168.24     11.15 o 
  -5   5   5     3929.69     3801.35     40.75 o 
  -2   5   5        7.95       93.80     16.84 o 
   1   5   5    33954.63    34540.37    298.28 o 
   4   5   5     3261.64     4009.47     47.10 o 
 -10   6   5    10714.07    11908.00    119.11 o 
  -7   6   5    13341.31    14510.24    133.31 o 
  -4   6   5        5.43        2.14      5.89 o 
  -1   6   5     2304.72     2790.30     35.52 o 
   2   6   5     1813.37     1782.28     30.42 o 
   5   6   5    10684.41    10742.99    109.59 o 
 -12   7   5      848.46      826.39     21.30 o 
  -9   7   5        3.80       69.19     11.38 o 
  -6   7   5    38155.00    41074.96    335.10 o 
  -3   7   5     7060.87     7170.81     67.94 o 
   0   7   5      725.12      597.76     20.89 o 
   3   7   5     5874.48     6213.82     69.96 o 
   6   7   5    40368.96    41865.38    378.13 o 
 -14   8   5    18444.14    17685.04    179.11 o 
 -11   8   5    11951.84    12748.17    120.98 o 
  -8   8   5    20672.25    20291.10    172.51 o 
  -5   8   5     3440.27     3343.14     37.80 o 
  -2   8   5     7333.11     7354.68     75.15 o 
   1   8   5    16852.21    16818.99    198.23 o 
   4   8   5    47368.64    49217.25    440.45 o 
   7   8   5    68778.15    74904.27    661.06 o 
 -16   9   5     9445.33     9423.37    103.96 o 
 -13   9   5     2300.20     2433.46     37.22 o 
 -10   9   5      513.49      481.22     18.00 o 
  -7   9   5     1947.62     2373.19     30.04 o 
  -4   9   5     2429.23     2524.34     33.72 o 
  -1   9   5    13422.02    13874.41    135.69 o 
   2   9   5     7193.55     7187.51     78.86 o 
   5   9   5     2497.64     2465.92     40.04 o 
   8   9   5      234.68      240.22     14.35 o 
 -18  10   5    10491.81    10537.52    119.83 o 
 -15  10   5        6.25       17.53      9.01 o 
 -12  10   5     5655.46     6726.64     71.88 o 
  -9  10   5     3516.44     3520.61     42.76 o 
  -6  10   5     5261.46     5694.13     57.46 o 
  -3  10   5     6226.89     5675.59     59.92 o 
   0  10   5     4037.54     4143.75     52.08 o 
   3  10   5     7868.58     8513.90     91.55 o 
   6  10   5     7754.21     8974.64     96.59 o 
   9  10   5       85.78       31.11     10.89 o 
 -20  11   5     3765.92     3586.88     54.99 o 
 -17  11   5    27979.26    27705.99    279.04 o 
 -14  11   5      667.55      711.85     19.53 o 
 -11  11   5     5355.24     5562.40     61.26 o 
  -8  11   5    10185.07    11251.52    125.45 o 
  -5  11   5     3754.75     3966.32     45.94 o 
  -2  11   5     7040.88     7204.96     79.01 o 
   1  11   5    19756.74    19744.03    188.28 o 
   4  11   5        7.14        5.96      8.91 o 
   7  11   5      200.56      166.27     13.75 o 
  10  11   5     1346.99     1134.58     39.95 o 
 -22  12   5       24.87       72.21     13.88 o 
 -19  12   5      745.18      857.16     26.17 o 
 -16  12   5     8094.56     8346.53     90.32 o 
 -13  12   5     2797.56     2755.53     42.82 o 
 -10  12   5      142.43      215.27     11.80 o 
  -7  12   5      656.26      599.92     16.06 o 
  -4  12   5       17.79       18.39      8.81 o 
  -1  12   5    20930.28    19813.74    197.68 o 
   2  12   5    22341.85    22050.83    219.18 o 
   5  12   5      236.18      174.94     12.69 o 
   8  12   5       78.19       44.05     12.76 o 
  11  12   5     1090.76     1210.90     34.86 o 
 -24  13   5      233.04      237.97     21.84 o 
 -21  13   5      403.43      404.65     20.63 o 
 -18  13   5       58.06       67.00     12.06 o 
 -15  13   5    24637.72    24188.09    217.65 o 
 -12  13   5     5933.00     6564.91     74.38 o 
  -9  13   5        5.16       23.59      7.41 o 
  -6  13   5     3974.61     3950.98     50.30 o 
  -3  13   5       90.50       57.63      9.59 o 
   0  13   5       33.87       30.29      9.31 o 
   3  13   5      648.01      569.03     21.47 o 
   6  13   5    15022.72    14545.40    155.18 o 
   9  13   5      549.77      537.55     29.01 o 
  12  13   5     9575.11     9328.17    129.93 o 
 -26  14   5     8188.92     8010.33    162.72 o 
 -23  14   5      393.46      441.72     22.31 o 
 -20  14   5     7752.85     7393.01     91.40 o 
 -17  14   5    10088.02     9510.23    108.63 o 
 -14  14   5     1920.84     1914.92     30.75 o 
 -11  14   5    18243.28    19167.51    184.10 o 
  -8  14   5     1696.00     2029.33     30.82 o 
  -5  14   5     5490.12     5354.07     64.11 o 
  -2  14   5       77.52       51.94     11.29 o 
   1  14   5     1888.41     1925.12     35.81 o 
   4  14   5     3400.59     3251.69     50.24 o 
   7  14   5     6724.15     6598.52    100.18 o 
  10  14   5     2381.91     2736.11     56.91 o 
  13  14   5     8526.75     8074.45    130.55 o 
 -28  15   5      253.15      252.58     26.02 o 
 -25  15   5      616.11      602.15     27.97 o 
 -22  15   5     1726.15     1872.15     47.22 o 
 -19  15   5     5098.17     5370.89     71.77 o 
 -16  15   5       40.53       98.69     11.88 o 
 -13  15   5    16242.07    16365.59    152.74 o 
 -10  15   5    37560.58    36694.20    334.05 o 
  -7  15   5     4022.64     4186.62     56.51 o 
  -4  15   5     7153.37     6848.54     83.39 o 
  -1  15   5     5489.48     5433.50     69.77 o 
   2  15   5     1114.68     1193.34     28.81 o 
   5  15   5      187.90      167.27     15.62 o 
   8  15   5    21123.09    20912.94    277.45 o 
  11  15   5     5214.88     4990.17     92.39 o 
  14  15   5     2233.02     2184.14     62.77 o 
 -30  16   5    11844.69    12261.98    200.63 o 
 -27  16   5     3738.62     3615.02     69.91 o 
 -24  16   5      493.55      518.28     25.72 o 
 -21  16   5     6681.67     6457.60     90.19 o 
 -18  16   5     3063.60     3377.11     51.88 o 
 -15  16   5       49.04       63.23     10.83 o 
 -12  16   5    17452.96    17354.18    178.25 o 
  -9  16   5     5819.79     5792.14     68.27 o 
  -6  16   5       38.73       44.98     11.10 o 
  -3  16   5     1745.59     1777.43     37.39 o 
   0  16   5       98.22      103.07     12.89 o 
   3  16   5     4587.66     4363.79     62.13 o 
   6  16   5        6.49       19.47     15.36 o 
   9  16   5      291.41      286.49     23.13 o 
  12  16   5      149.20      136.66     23.85 o 
  15  16   5       14.45       -5.58     22.31 o 
 -32  17   5     1184.06     1405.57     73.45 o 
 -29  17   5     1718.30     1610.83     53.81 o 
 -26  17   5      530.19      567.80     27.73 o 
 -23  17   5     2997.63     3031.31     52.09 o 
 -20  17   5    34081.05    33565.17    332.00 o 
 -17  17   5     8875.23     8882.35     99.45 o 
 -14  17   5     6438.39     7008.88     92.73 o 
 -11  17   5     1325.93     1343.86     28.89 o 
  -8  17   5      981.41     1033.07     29.41 o 
  -5  17   5     6743.76     6508.57     81.35 o 
  -2  17   5    16314.77    15109.70    160.05 o 
   1  17   5       81.13      117.68     13.28 o 
   4  17   5       93.55       73.85     15.35 o 
   7  17   5       14.39       19.45     15.39 o 
  10  17   5        3.00      -17.15     17.15 o 
  13  17   5       82.28       76.80     23.61 o 
 -31  18   5     1365.48     1416.12     52.90 o 
 -28  18   5       56.07       55.14     19.62 o 
 -25  18   5     3138.53     3001.73     57.21 o 
 -22  18   5    44629.11    44747.91    435.33 o 
 -19  18   5      425.29      372.43     21.72 o 
 -16  18   5     2540.22     2525.15     44.16 o 
 -13  18   5       18.87       35.67     13.27 o 
 -10  18   5     4531.51     4245.98     55.71 o 
  -7  18   5     6059.42     6425.54     81.14 o 
  -4  18   5      478.81      576.48     22.73 o 
  -1  18   5     4588.78     4323.90     61.91 o 
   2  18   5     9853.82    10096.41    125.79 o 
   5  18   5    17345.88    16591.67    268.48 o 
   8  18   5      866.32      893.40     41.02 o 
  11  18   5     1693.54     1654.14     55.42 o 
  14  18   5      792.79      930.92     47.70 o 
 -30  19   5     2917.20     3101.72     72.66 o 
 -27  19   5        9.03        2.87     15.89 o 
 -24  19   5     3129.27     2955.53     61.01 o 
 -21  19   5     9949.87    10218.96    127.89 o 
 -18  19   5     3939.40     4165.86     62.15 o 
 -15  19   5        3.56       25.94     14.31 o 
 -12  19   5     1407.91     1436.35     35.47 o 
  -9  19   5     2331.25     2429.11     43.23 o 
  -6  19   5     3870.92     3866.75     56.94 o 
  -3  19   5    11766.71    11676.02    140.38 o 
   0  19   5    16193.16    15586.89    179.51 o 
   3  19   5      306.01      313.04     22.36 o 
   6  19   5     2916.22     2743.01     70.71 o 
   9  19   5      919.12      980.91     45.22 o 
  12  19   5       48.16       24.24     23.60 o 
 -29  20   5     5404.50     5314.21    100.57 o 
 -26  20   5     7177.09     7077.76    108.38 o 
 -23  20   5     1609.15     1665.86     51.27 o 
 -20  20   5     1485.26     1719.51     40.79 o 
 -17  20   5      853.46      757.24     29.48 o 
 -14  20   5     2349.78     2342.75     46.84 o 
 -11  20   5      317.04      252.81     16.64 o 
  -8  20   5     6093.04     5913.19     77.11 o 
  -5  20   5      509.37      592.02     30.96 o 
  -2  20   5      821.89      918.42     32.46 o 
   1  20   5      745.58      730.53     30.03 o 
   4  20   5     7153.97     6596.13    102.96 o 
   7  20   5      437.76      410.96     31.37 o 
  10  20   5     8573.28     9221.22    150.18 o 
 -31  21   5     6063.30     6367.27    167.70 o 
 -28  21   5     3899.06     3942.18     75.94 o 
 -25  21   5     3428.98     3499.09     78.07 o 
 -22  21   5     2476.84     2539.51     54.71 o 
 -19  21   5     3440.26     3531.35     65.43 o 
 -16  21   5     3872.12     3989.26     84.62 o 
 -13  21   5     5834.19     5792.19     83.36 o 
 -10  21   5       41.41       31.12     13.60 o 
  -7  21   5     7500.98     6945.74     94.61 o 
  -4  21   5      682.84      710.50     28.62 o 
  -1  21   5    18475.78    18090.97    207.94 o 
   2  21   5      195.42      182.07     21.58 o 
   5  21   5      775.80      790.37     40.13 o 
   8  21   5      131.49       88.88     24.09 o 
 -30  22   5      352.41      335.56     29.34 o 
 -27  22   5       75.09      130.32     21.84 o 
 -24  22   5     7340.99     7526.37    112.30 o 
 -21  22   5       10.36       22.77     16.58 o 
 -18  22   5      967.86      966.49     37.70 o 
 -15  22   5       48.10       58.12     19.17 o 
 -12  22   5    12416.31    12577.32    160.38 o 
  -9  22   5    11040.35    10926.13    134.75 o 
  -6  22   5     3799.33     4079.59     66.43 o 
  -3  22   5      513.86      492.01     26.17 o 
   0  22   5    10513.25    10490.39    133.43 o 
   3  22   5     2100.68     2058.98     52.15 o 
   6  22   5       61.96       46.77     21.64 o 
   9  22   5     2013.07     2011.83     63.25 o 
 -29  23   5     5039.36     5054.91     90.18 o 
 -26  23   5    12620.63    12745.90    170.39 o 
 -23  23   5      738.73      748.32     48.11 o 
 -20  23   5      351.85      421.50     30.31 o 
 -17  23   5       51.34       73.11     18.07 o 
 -14  23   5     1579.02     1568.65     46.10 o 
 -11  23   5      622.50      585.53     29.82 o 
  -8  23   5     4086.04     4034.22     66.49 o 
  -5  23   5        1.67       14.53     15.10 o 
  -2  23   5     2437.38     2297.10     49.82 o 
   1  23   5     1911.72     1816.32     49.14 o 
   4  23   5      503.11      461.40     33.60 o 
   7  23   5      359.68      328.55     32.33 o 
 -28  24   5      127.05      143.56     38.81 o 
 -25  24   5       39.47       26.02     20.08 o 
 -22  24   5      117.96       96.93     20.36 o 
 -19  24   5      593.65      694.76     32.32 o 
 -16  24   5    20852.87    19829.66    262.45 o 
 -13  24   5     3261.02     3211.02     69.55 o 
 -10  24   5     1295.25     1337.29     40.06 o 
  -7  24   5     7937.79     7655.53    105.04 o 
  -4  24   5       68.88       61.07     16.75 o 
  -1  24   5     9033.73     8552.69    116.15 o 
   2  24   5      719.75      617.99     33.57 o 
   5  24   5      621.89      602.69     39.09 o 
 -27  25   5        6.28       14.52     21.02 o 
 -24  25   5        3.98       22.50     18.96 o 
 -21  25   5        0.56       48.43     21.26 o 
 -18  25   5      986.32      981.13     44.65 o 
 -15  25   5        0.13        1.72     16.48 o 
 -12  25   5     4163.74     4082.65     74.36 o 
  -9  25   5     1121.93     1133.08     40.33 o 
  -6  25   5     2714.75     2847.25     56.59 o 
  -3  25   5      100.87      110.21     19.46 o 
   0  25   5     7472.85     7321.04    133.73 o 
   3  25   5     2893.31     2646.29     68.95 o 
 -29  26   5      106.91       69.25     24.01 o 
 -26  26   5        2.89       28.78     21.70 o 
 -23  26   5     2114.25     2085.82     57.49 o 
 -20  26   5     4748.67     4714.00     89.12 o 
 -17  26   5     1200.15     1285.98     57.55 o 
 -14  26   5    10960.74    10382.40    158.74 o 
 -11  26   5        5.59       35.94     17.82 o 
  -8  26   5      125.28      143.47     20.66 o 
  -5  26   5      250.51      241.57     22.65 o 
  -2  26   5     1229.61     1113.99     40.09 o 
   1  26   5       26.43       36.11     22.92 o 
 -28  27   5     1644.74     1895.15     58.75 o 
 -25  27   5      314.81      317.61     30.39 o 
 -22  27   5     2824.62     2887.72     79.77 o 
 -19  27   5        2.54       21.62     19.04 o 
 -16  27   5     5628.26     5439.14    101.58 o 
 -13  27   5     8891.64     8311.31    135.64 o 
 -10  27   5      426.42      363.26     27.50 o 
  -7  27   5     9964.10     9795.67    140.68 o 
  -4  27   5     2592.89     2301.90     52.96 o 
  -1  27   5      795.85      872.45     40.33 o 
 -27  28   5       14.73       25.54     22.93 o 
 -24  28   5        2.63       32.73     27.21 o 
 -21  28   5       59.02       83.07     27.89 o 
 -18  28   5      578.97      548.73     34.77 o 
 -15  28   5      724.26      801.73     53.22 o 
 -12  28   5     1301.54     1189.33     47.14 o 
  -9  28   5     9931.45    10250.40    146.24 o 
  -6  28   5     1710.23     1623.64     48.72 o 
  -3  28   5       57.34       42.97     19.30 o 
 -26  29   5       41.57       48.26     32.06 o 
 -23  29   5     5101.79     5200.51    111.64 o 
 -20  29   5      219.60      219.82     32.30 o 
 -17  29   5     3148.08     3038.94     74.17 o 
 -14  29   5     3808.56     3567.25     86.43 o 
 -11  29   5        0.88       23.50     18.44 o 
  -8  29   5      234.65      174.44     24.24 o 
  -5  29   5     4578.74     4795.01     89.16 o 
 -22  30   5     1653.75     1671.81     63.34 o 
 -19  30   5     2801.36     2511.32     81.47 o 
 -16  30   5     3596.34     3263.12     84.76 o 
 -13  30   5      581.29      560.71     36.80 o 
 -10  30   5     2292.40     2392.14     60.61 o 
  -7  30   5      129.77       79.61     22.74 o 
 -21  31   5     2118.91     2244.78    115.34 o 
 -18  31   5     3806.10     4292.37     93.01 o 
 -15  31   5       13.20        4.96     21.86 o 
 -12  31   5       60.15      141.30     31.19 o 
  -9  31   5       26.13       42.19     21.71 o 
 -17  32   5      923.34     1043.88     49.48 o 
 -14  32   5      230.53      243.72     29.64 o 
   0   0   6   226884.45   239916.47   3289.32 o 
   1   1   6   114918.88   119399.38    951.80 o 
  -1   2   6     4195.26     4724.31     54.06 o 
   2   2   6     4504.66     4915.82     55.41 o 
  -3   3   6    42576.27    46442.62    379.34 o 
   0   3   6    39132.87    40120.54    329.95 o 
   3   3   6     9742.06     9977.48     97.92 o 
  -5   4   6     1405.77     1589.66     26.58 o 
  -2   4   6    24238.36    24850.79    209.46 o 
   1   4   6     1203.52      907.92     20.42 o 
   4   4   6     9282.79     9956.81    105.32 o 
  -7   5   6    13970.67    13974.45    142.37 o 
  -4   5   6    20986.68    20239.34    173.32 o 
  -1   5   6      726.41      428.19     16.55 o 
   2   5   6     1494.85     1343.19     26.39 o 
   5   5   6     1507.46     1675.67     30.09 o 
  -9   6   6      662.80      614.36     19.73 o 
  -6   6   6    15050.00    15448.06    143.33 o 
  -3   6   6     1720.34     1536.72     25.95 o 
   0   6   6        1.36        2.82      8.07 o 
   3   6   6     3722.47     3707.82     49.10 o 
   6   6   6    12655.32    13127.72    132.65 o 
 -11   7   6     3981.07     4360.85     55.43 o 
  -8   7   6     3501.59     3688.27     45.78 o 
  -5   7   6        0.24       15.21     10.50 o 
  -2   7   6    12075.70    11169.37    113.60 o 
   1   7   6     2539.10     2819.37     46.72 o 
   4   7   6    11020.84    10260.78    113.68 o 
   7   7   6    26530.96    28192.68    263.82 o 
 -13   8   6     5834.01     5375.11     65.84 o 
 -10   8   6     3329.46     3441.85     44.24 o 
  -7   8   6      577.21      664.33     21.24 o 
  -4   8   6     5699.14     5334.48     59.75 o 
  -1   8   6    15988.50    16717.28    161.92 o 
   2   8   6      154.46       92.57     10.68 o 
   5   8   6     4468.78     4748.69     71.11 o 
   8   8   6      886.07      772.47     23.36 o 
 -15   9   6     2124.43     2119.27     40.75 o 
 -12   9   6      502.60      592.59     21.29 o 
  -9   9   6      916.14      914.12     21.70 o 
  -6   9   6    16359.77    16464.30    152.51 o 
  -3   9   6     1003.05     1092.52     25.19 o 
   0   9   6      467.01      495.87     18.55 o 
   3   9   6      577.19      607.96     21.19 o 
   6   9   6      262.72      270.26     15.90 o 
   9   9   6     3656.26     3474.88     54.19 o 
 -17  10   6        3.08       -3.34      9.86 o 
 -14  10   6     6234.46     6579.49     76.85 o 
 -11  10   6     4987.99     5746.33     72.31 o 
  -8  10   6     2110.71     2030.46     33.70 o 
  -5  10   6     2155.06     2683.34     39.57 o 
  -2  10   6     3579.67     3331.73     46.23 o 
   1  10   6      687.73      871.50     24.10 o 
   4  10   6       20.64       34.61     10.55 o 
   7  10   6     1970.14     2049.06     36.67 o 
  10  10   6     3512.46     3935.53     59.81 o 
 -19  11   6     1091.18     1172.86     31.45 o 
 -16  11   6    10197.11     9993.07    107.08 o 
 -13  11   6     3300.30     3027.98     51.34 o 
 -10  11   6        1.89       10.56      8.75 o 
  -7  11   6     1490.52     1790.09     34.30 o 
  -4  11   6      878.74      883.12     23.05 o 
  -1  11   6     7212.30     6630.41     76.27 o 
   2  11   6      249.98      277.96     15.80 o 
   5  11   6     1423.19     1352.15     29.34 o 
   8  11   6     2359.25     2253.38     42.15 o 
  11  11   6     1709.64     1477.36     38.95 o 
 -21  12   6     1623.27     1886.56     40.29 o 
 -18  12   6     3252.87     3589.03     55.21 o 
 -15  12   6     4093.29     4132.01     59.50 o 
 -12  12   6     1110.81     1122.28     26.96 o 
  -9  12   6     6938.20     6657.75     75.83 o 
  -6  12   6     3081.12     3013.92     43.40 o 
  -3  12   6    15365.73    14960.72    148.78 o 
   0  12   6        0.59        0.27      8.98 o 
   3  12   6       88.68       63.26     12.35 o 
   6  12   6     4270.99     4499.70     63.43 o 
   9  12   6      244.63      174.15     18.14 o 
  12  12   6      889.52      912.51     34.48 o 
 -23  13   6    11629.73    11217.32    139.60 o 
 -20  13   6      455.41      462.67     22.98 o 
 -17  13   6     7831.41     8224.47     98.44 o 
 -14  13   6    11662.58    11903.66    137.53 o 
 -11  13   6     1096.59     1092.60     25.30 o 
  -8  13   6        3.38       -6.30      9.40 o 
  -5  13   6     3897.27     3906.82     52.27 o 
  -2  13   6        9.38       70.69     25.48 o 
   1  13   6     8131.22     8230.02    132.78 o 
   4  13   6     4520.71     4330.73     62.16 o 
   7  13   6      509.81      384.98     22.16 o 
  10  13   6      231.56      171.57     18.85 o 
  13  13   6      571.73      512.53     33.32 o 
 -25  14   6    11910.11    11484.65    154.54 o 
 -22  14   6     1842.68     1831.48     40.19 o 
 -19  14   6        9.55       18.69     12.74 o 
 -16  14   6     1266.14     1233.47     30.72 o 
 -13  14   6       81.95       62.61     11.23 o 
 -10  14   6        1.43       10.09     10.23 o 
  -7  14   6     8541.08     8359.05    104.76 o 
  -4  14   6     1130.05     1053.66     27.57 o 
  -1  14   6      448.07      410.08     20.25 o 
   2  14   6      293.55      293.90     17.68 o 
   5  14   6     2035.35     1785.02     37.84 o 
   8  14   6      834.83      715.41     30.19 o 
  11  14   6     3866.82     3717.99     77.62 o 
  14  14   6    12228.38    12109.44    188.77 o 
 -27  15   6      267.87      301.64     28.13 o 
 -24  15   6        2.47       -8.01     13.87 o 
 -21  15   6        7.68       12.01     13.25 o 
 -18  15   6    11308.40    10791.83    123.99 o 
 -15  15   6      349.01      318.42     20.14 o 
 -12  15   6    24639.08    24317.06    243.68 o 
  -9  15   6      154.33      127.17     14.20 o 
  -6  15   6    13672.03    13637.59    146.89 o 
  -3  15   6        5.80       -0.21     10.68 o 
   0  15   6     2646.12     2519.75     47.29 o 
   3  15   6      118.10      122.79     14.97 o 
   6  15   6    26989.62    27056.94    342.99 o 
   9  15   6      805.09      848.80     36.33 o 
  12  15   6     3279.22     3266.10     82.01 o 
  15  15   6     1297.23     1385.17     64.91 o 
 -29  16   6     2022.73     2223.38     62.19 o 
 -26  16   6       34.05       40.91     18.68 o 
 -23  16   6     4146.72     4325.39     66.46 o 
 -20  16   6       18.75        9.05     13.31 o 
 -17  16   6     1072.15     1238.11     33.53 o 
 -14  16   6     3673.39     3586.29     58.58 o 
 -11  16   6     2263.08     2271.92     47.41 o 
  -8  16   6      201.94      238.60     17.57 o 
  -5  16   6     3448.39     3053.17     52.90 o 
  -2  16   6      172.59      202.78     16.86 o 
   1  16   6     1619.01     1534.31     36.51 o 
   4  16   6     1527.13     1288.81     34.00 o 
   7  16   6      433.67      471.30     28.05 o 
  10  16   6      116.75      118.40     22.53 o 
  13  16   6        0.07      -10.01     21.64 o 
 -28  17   6      987.61     1089.17     48.37 o 
 -25  17   6     2456.81     2681.04     54.71 o 
 -22  17   6      300.65      328.01     21.38 o 
 -19  17   6    27050.67    27458.48    296.03 o 
 -16  17   6     5372.59     5698.66     94.00 o 
 -13  17   6     9128.56     9508.54    130.17 o 
 -10  17   6        5.63        2.28     12.63 o 
  -7  17   6     2880.31     2922.53     48.48 o 
  -4  17   6     1432.19     1403.62     34.33 o 
  -1  17   6     3749.89     3540.99     55.81 o 
   2  17   6       98.39       68.34     16.21 o 
   5  17   6     2839.88     2615.22     57.09 o 
   8  17   6     2618.00     2357.25     55.62 o 
  11  17   6     1193.98     1192.59     48.88 o 
 -30  18   6      764.17      784.58     41.97 o 
 -27  18   6      989.47     1022.79     41.11 o 
 -24  18   6      172.60      175.86     21.77 o 
 -21  18   6      755.11      695.22     30.51 o 
 -18  18   6      130.97      141.92     18.67 o 
 -15  18   6     2265.44     2534.25     54.49 o 
 -12  18   6     4234.44     4402.31     68.74 o 
  -9  18   6     1189.51      986.32     31.78 o 
  -6  18   6     5169.37     4730.47     67.62 o 
  -3  18   6     5328.23     4885.77     68.80 o 
   0  18   6     1273.81     1317.25     33.38 o 
   3  18   6    22579.01    22462.89    249.43 o 
   6  18   6     3068.64     2953.82     84.44 o 
   9  18   6       23.47      -19.43     19.43 o 
  12  18   6     7430.81     7384.94    184.30 o 
 -29  19   6     3178.29     3167.23     75.28 o 
 -26  19   6     1628.85     1732.65     49.75 o 
 -23  19   6    29472.33    30648.91    330.86 o 
 -20  19   6    22277.72    22679.85    267.88 o 
 -17  19   6       42.26       54.22     16.73 o 
 -14  19   6     1220.93     1253.56     38.64 o 
 -11  19   6     1136.30     1011.09     37.17 o 
  -8  19   6       29.68       20.14     13.34 o 
  -5  19   6    21445.93    20298.79    223.86 o 
  -2  19   6     1877.34     1807.65     42.30 o 
   1  19   6      501.29      585.23     28.12 o 
   4  19   6        3.11       -1.99     16.06 o 
   7  19   6     2227.64     2223.69     70.36 o 
  10  19   6      111.21       93.54     25.72 o 
 -28  20   6      825.03      880.08     40.39 o 
 -25  20   6     1324.50     1350.47     58.01 o 
 -22  20   6    17189.86    16871.56    215.95 o 
 -19  20   6    28820.25    29885.53    342.00 o 
 -16  20   6     4310.68     4505.74     78.80 o 
 -13  20   6       42.40        7.49     14.50 o 
 -10  20   6     1908.30     1824.88     41.46 o 
  -7  20   6     2588.31     2670.45     51.99 o 
  -4  20   6      453.16      507.43     26.75 o 
  -1  20   6    35076.73    33821.45    359.00 o 
   2  20   6    12912.45    12876.17    157.97 o 
   5  20   6    10289.65    10131.09    143.76 o 
   8  20   6     1543.20     1473.93     53.68 o 
 -27  21   6      136.52      125.44     28.04 o 
 -24  21   6    20575.22    20605.85    271.01 o 
 -21  21   6      895.94      846.21     37.16 o 
 -18  21   6      797.03      811.87     43.39 o 
 -15  21   6     3056.04     2986.56     67.09 o 
 -12  21   6      500.40      524.37     33.45 o 
  -9  21   6        7.07       24.71     13.76 o 
  -6  21   6      684.95      634.76     28.49 o 
  -3  21   6    20666.53    20235.76    227.90 o 
   0  21   6    15960.95    16014.31    188.75 o 
   3  21   6      808.70      743.33     41.97 o 
   6  21   6      962.33      966.04     45.78 o 
 -29  22   6     1120.30     1230.40     52.80 o 
 -26  22   6     4282.23     4514.41     89.69 o 
 -23  22   6    19119.58    19303.27    256.42 o 
 -20  22   6    12188.85    12206.72    214.43 o 
 -17  22   6     2431.86     2417.53     56.19 o 
 -14  22   6     7191.56     7291.65    110.80 o 
 -11  22   6     1332.01     1212.85     59.26 o 
  -8  22   6     2288.10     2195.56     68.41 o 
  -5  22   6     9447.93     9288.83    121.67 o 
  -2  22   6     3325.32     3576.33     66.22 o 
   1  22   6     1181.63     1348.58     44.59 o 
   4  22   6     9439.01     9073.71    134.28 o 
   7  22   6      979.56     1035.42     48.97 o 
 -28  23   6     1459.13     1590.43     64.35 o 
 -25  23   6     8585.46     9064.17    144.33 o 
 -22  23   6     4774.81     4933.78     97.29 o 
 -19  23   6     1097.07     1097.73     45.23 o 
 -16  23   6      643.30      714.52     34.91 o 
 -13  23   6      583.19      563.72     35.03 o 
 -10  23   6     9875.71     9274.38    163.57 o 
  -7  23   6       40.73       44.84     16.66 o 
  -4  23   6    25953.40    24505.13    271.90 o 
  -1  23   6    21875.79    22254.09    251.81 o 
   2  23   6       51.11       24.40     19.87 o 
   5  23   6     4744.45     4975.89     99.90 o 
 -27  24   6     7294.41     7562.28    128.85 o 
 -24  24   6     2157.67     2101.99     62.82 o 
 -21  24   6     4478.54     4551.36    126.38 o 
 -18  24   6     1612.37     1630.63     50.93 o 
 -15  24   6     4042.23     4055.25     86.24 o 
 -12  24   6     2576.50     2682.79     64.89 o 
  -9  24   6      817.28      712.39     37.70 o 
  -6  24   6      815.65      885.75     35.14 o 
  -3  24   6    13219.47    13241.82    164.42 o 
   0  24   6      297.99      284.94     28.81 o 
   3  24   6       40.05        3.29     22.81 o 
 -26  25   6     3444.98     3795.70     82.61 o 
 -23  25   6      616.41      584.22     42.44 o 
 -20  25   6      690.87      704.53     38.13 o 
 -17  25   6      169.34      254.09     28.88 o 
 -14  25   6     4652.29     4392.91     99.88 o 
 -11  25   6      531.73      610.04     35.79 o 
  -8  25   6      201.83      279.78     27.33 o 
  -5  25   6      563.38      534.52     28.93 o 
  -2  25   6     1174.69     1257.07     42.47 o 
   1  25   6     3880.55     4004.83     81.92 o 
 -25  26   6      122.95       91.41     26.66 o 
 -22  26   6     4215.78     4510.47    116.49 o 
 -19  26   6      350.94      223.24     30.97 o 
 -16  26   6     7344.56     7341.96    126.05 o 
 -13  26   6       53.52       37.85     20.36 o 
 -10  26   6       11.38        7.34     18.99 o 
  -7  26   6     5122.37     4919.54     87.60 o 
  -4  26   6     2436.89     2459.46     55.94 o 
  -1  26   6      135.76      171.50     29.79 o 
 -24  27   6        3.07      -23.66     23.66 o 
 -21  27   6       56.16       85.13     30.50 o 
 -18  27   6       36.86       45.43     21.73 o 
 -15  27   6     1551.64     1486.59     52.33 o 
 -12  27   6      907.97      890.41     43.90 o 
  -9  27   6      394.74      489.61     34.86 o 
  -6  27   6      317.07      304.05     27.65 o 
  -3  27   6        4.27        7.36     19.54 o 
 -23  28   6      737.82      705.36     53.46 o 
 -20  28   6     2617.02     2551.55     72.36 o 
 -17  28   6     8090.96     8517.99    143.60 o 
 -14  28   6      583.57      589.93     38.29 o 
 -11  28   6      271.35      320.41     29.81 o 
  -8  28   6      693.67      795.33     42.73 o 
  -5  28   6       28.82        9.61     20.50 o 
 -22  29   6     2294.60     2307.28     82.90 o 
 -19  29   6     4186.21     4519.67     95.24 o 
 -16  29   6     1483.24     1524.75     55.73 o 
 -13  29   6     1277.94     1321.56     51.77 o 
 -10  29   6      269.38      242.14     29.32 o 
  -7  29   6        0.52        6.56     20.49 o 
 -18  30   6      347.82      344.84     31.88 o 
 -15  30   6       75.36       56.35     24.20 o 
 -12  30   6     3674.92     3703.82     85.09 o 
  -1   1   7     2847.78     2771.39     41.49 o 
  -3   2   7     1283.51     1328.95     28.02 o 
   0   2   7    12522.12    12837.49    130.61 o 
  -5   3   7     4508.28     4275.51     52.38 o 
  -2   3   7        3.68       -7.41      7.90 o 
   1   3   7     5479.85     5557.27     63.21 o 
  -7   4   7       15.25       -1.54      8.50 o 
  -4   4   7      398.28      479.23     18.79 o 
  -1   4   7      854.00     1002.01     30.94 o 
   2   4   7       58.72      100.84     11.61 o 
  -9   5   7     7345.21     7029.87     80.62 o 
  -6   5   7     4235.78     4223.64     55.19 o 
  -3   5   7     1351.05     1526.89     29.82 o 
   0   5   7     4314.64     4565.63     57.97 o 
   3   5   7       44.90       36.45     10.20 o 
 -11   6   7     9650.50     9236.76    100.57 o 
  -8   6   7      177.08      167.85     13.21 o 
  -5   6   7    13744.68    13725.47    139.20 o 
  -2   6   7      244.51      250.45     15.54 o 
   1   6   7     2672.09     2490.78     39.63 o 
   4   6   7     3186.83     3351.27     48.41 o 
 -13   7   7     1345.59     1271.48     29.86 o 
 -10   7   7      119.57      106.01     12.52 o 
  -7   7   7     6897.24     6754.27     79.07 o 
  -4   7   7    13591.01    13238.78    142.31 o 
  -1   7   7     3214.43     3034.32     47.64 o 
   2   7   7     4469.19     4576.78     59.51 o 
   5   7   7      853.09      939.32     26.44 o 
 -15   8   7      247.14      318.32     18.90 o 
 -12   8   7     2093.34     2073.09     38.62 o 
  -9   8   7     9563.25     9254.46    113.13 o 
  -6   8   7    16302.40    16650.98    174.70 o 
  -3   8   7     1063.47     1185.57     28.97 o 
   0   8   7     2559.87     2390.31     39.28 o 
   3   8   7     8484.87     8507.98    115.18 o 
   6   8   7     1492.01     1500.80     34.37 o 
 -17   9   7      605.68      840.50     26.58 o 
 -14   9   7    16012.02    16299.47    163.38 o 
 -11   9   7    10174.82     9991.08    112.49 o 
  -8   9   7     1289.65     1386.09     31.89 o 
  -5   9   7      949.09     1023.13     28.02 o 
  -2   9   7      985.07      927.35     26.78 o 
   1   9   7     6598.57     6311.52     75.30 o 
   4   9   7     3815.25     3813.02     54.20 o 
   7   9   7      122.93       93.53     13.62 o 
 -19  10   7        0.86        3.71     12.89 o 
 -16  10   7     1470.73     1583.54     37.58 o 
 -13  10   7     1291.75     1161.87     30.53 o 
 -10  10   7     1517.04     1346.09     33.35 o 
  -7  10   7     2792.01     2771.74     46.06 o 
  -4  10   7    11087.23    11148.66    124.97 o 
  -1  10   7       60.67       48.17     11.01 o 
   2  10   7     3185.54     3381.48     49.82 o 
   5  10   7     5012.23     4930.96     72.95 o 
   8  10   7      599.68      541.37     22.47 o 
 -21  11   7     5402.96     6047.99     89.23 o 
 -18  11   7      165.96      252.75     18.18 o 
 -15  11   7     1875.40     1821.07     35.40 o 
 -12  11   7     2792.73     2706.01     49.68 o 
  -9  11   7       67.69       48.56     12.06 o 
  -6  11   7      961.66      983.45     28.56 o 
  -3  11   7      410.68      464.44     24.76 o 
   0  11   7        0.90       14.48     11.01 o 
   3  11   7    10420.23    10538.50    121.13 o 
   6  11   7     1878.81     2000.62     43.32 o 
   9  11   7     2020.41     1890.01     44.43 o 
 -23  12   7       10.09       18.53     16.87 o 
 -20  12   7      152.23      187.68     24.52 o 
 -17  12   7      429.57      411.92     21.20 o 
 -14  12   7      278.39      266.77     17.73 o 
 -11  12   7     7804.99     7537.32     98.17 o 
  -8  12   7     2048.17     2093.37     39.94 o 
  -5  12   7       23.22       50.60     12.85 o 
  -2  12   7     5664.38     5810.81     76.15 o 
   1  12   7      129.65      166.17     15.75 o 
   4  12   7        5.89       -9.32     11.95 o 
   7  12   7       41.30       26.96     14.83 o 
  10  12   7        9.71       -1.30     18.42 o 
 -25  13   7     6396.14     6301.97    109.96 o 
 -22  13   7     8695.82     8759.95    117.07 o 
 -19  13   7    10053.85     9905.97    117.82 o 
 -16  13   7      633.21      613.78     28.96 o 
 -13  13   7     1388.74     1315.49     35.55 o 
 -10  13   7    27762.97    27846.85    278.99 o 
  -7  13   7    21732.66    21851.11    224.23 o 
  -4  13   7     3198.63     3305.92     72.61 o 
  -1  13   7     9777.66     9185.78    115.19 o 
   2  13   7     1959.02     1949.04     40.45 o 
   5  13   7      810.35      822.31     29.00 o 
   8  13   7     3080.89     3145.35     58.70 o 
  11  13   7      723.30      732.75     32.83 o 
 -27  14   7       49.70       37.15     23.26 o 
 -24  14   7     3836.04     3957.62     69.51 o 
 -21  14   7       84.03       93.96     17.01 o 
 -18  14   7     2877.65     2783.21     52.21 o 
 -15  14   7     1706.35     1636.29     47.28 o 
 -12  14   7     2137.28     1887.32     41.34 o 
  -9  14   7    15034.79    14967.34    171.95 o 
  -6  14   7    30635.60    30706.72    323.69 o 
  -3  14   7      437.11      450.28     24.05 o 
   0  14   7     5513.49     5708.92     82.79 o 
   3  14   7       88.20      129.20     15.70 o 
   6  14   7     1560.56     1707.29     42.21 o 
   9  14   7       15.40       43.91     17.38 o 
  12  14   7     4059.89     4181.93     86.50 o 
 -26  15   7     1418.79     1332.44     59.34 o 
 -23  15   7     9216.09     9323.71    123.01 o 
 -20  15   7      964.87      947.98     34.49 o 
 -17  15   7        0.49       -4.57     13.67 o 
 -14  15   7      119.77      121.93     20.44 o 
 -11  15   7       32.19       45.02     14.47 o 
  -8  15   7    13111.36    13577.35    160.22 o 
  -5  15   7     8175.42     7842.74    103.32 o 
  -2  15   7     6965.55     7131.29     90.74 o 
   1  15   7      134.98      153.42     19.19 o 
   4  15   7     7192.83     7047.92     91.71 o 
   7  15   7      235.11      271.75     21.94 o 
  10  15   7        5.96        7.91     18.68 o 
  13  15   7     5646.94     5617.21    106.82 o 
 -28  16   7        1.43       -9.63     23.31 o 
 -25  16   7       38.50        9.12     18.66 o 
 -22  16   7      549.43      576.84     28.71 o 
 -19  16   7     2725.33     2626.84     56.60 o 
 -16  16   7       13.70       15.80     16.89 o 
 -13  16   7     2350.62     2420.00     57.39 o 
 -10  16   7      396.19      533.94     25.46 o 
  -7  16   7     5480.54     5756.35     83.13 o 
  -4  16   7     1594.54     1620.11     39.63 o 
  -1  16   7     3217.43     3219.13     57.64 o 
   2  16   7     1119.28     1110.92     33.75 o 
   5  16   7      221.30      244.05     21.54 o 
   8  16   7     1795.08     1587.60     53.32 o 
  11  16   7       40.38       56.07     22.93 o 
 -27  17   7     1117.36     1342.88     47.02 o 
 -24  17   7      800.22      758.28     37.16 o 
 -21  17   7     2633.85     2919.41     61.86 o 
 -18  17   7    21404.08    21240.04    276.41 o 
 -15  17   7        8.64       28.29     17.21 o 
 -12  17   7     3419.77     3428.13     60.30 o 
  -9  17   7     3243.88     3110.66     56.85 o 
  -6  17   7     7729.32     7449.27    101.26 o 
  -3  17   7     4240.98     4317.18     75.73 o 
   0  17   7       73.75       68.70     15.34 o 
   3  17   7      190.57      143.29     17.42 o 
   6  17   7       63.39       86.37     20.71 o 
   9  17   7      592.31      516.50     32.40 o 
 -26  18   7       89.08       88.83     27.05 o 
 -23  18   7     5871.56     5757.01    113.12 o 
 -20  18   7      577.05      578.01     39.17 o 
 -17  18   7     2415.41     2482.74     61.40 o 
 -14  18   7      163.69      201.15     22.93 o 
 -11  18   7     1430.41     1374.26     37.76 o 
  -8  18   7     7975.12     7716.15    104.51 o 
  -5  18   7     1695.41     1520.88     39.48 o 
  -2  18   7     5371.08     4777.63     75.05 o 
   1  18   7      628.53      574.44     30.20 o 
   4  18   7        3.50      -16.08     16.88 o 
   7  18   7       16.02       37.13     23.65 o 
  10  18   7      638.13      559.59     38.84 o 
 -25  19   7      727.55      806.55     45.82 o 
 -22  19   7     1102.54      963.60     45.61 o 
 -19  19   7     6599.46     6731.05    159.45 o 
 -16  19   7     6451.11     6463.00    109.61 o 
 -13  19   7    13393.86    12910.99    171.34 o 
 -10  19   7     7640.14     7622.15    104.61 o 
  -7  19   7     1722.91     1835.91     72.32 o 
  -4  19   7     1815.57     1655.67     47.85 o 
  -1  19   7     2553.13     2445.69     51.94 o 
   2  19   7      542.49      553.60     29.31 o 
   5  19   7      275.34      315.31     26.82 o 
   8  19   7      184.53      178.13     28.59 o 
 -27  20   7     4355.07     4481.70     92.39 o 
 -24  20   7     3515.19     3491.16    102.00 o 
 -21  20   7     4805.83     4898.08    106.39 o 
 -18  20   7     4776.40     4660.66     89.86 o 
 -15  20   7     1475.77     1392.76     48.41 o 
 -12  20   7      189.06      172.53     21.18 o 
  -9  20   7      151.61      185.79     20.20 o 
  -6  20   7      829.36      792.82     32.38 o 
  -3  20   7    29332.55    28499.56    332.92 o 
   0  20   7     4007.38     4098.80     84.51 o 
   3  20   7      510.32      477.80     30.97 o 
   6  20   7     4368.89     4393.67     98.32 o 
 -26  21   7      123.96      135.99     26.92 o 
 -23  21   7     4864.25     5087.98    100.51 o 
 -20  21   7      223.64      243.66     27.38 o 
 -17  21   7      117.57      150.10     21.61 o 
 -14  21   7     3770.30     3605.24     75.74 o 
 -11  21   7     4404.97     4343.66    100.25 o 
  -8  21   7     1507.80     1657.30     42.56 o 
  -5  21   7       18.43        8.35     17.59 o 
  -2  21   7      451.45      472.08     27.44 o 
   1  21   7      908.34      826.77     35.84 o 
   4  21   7     2904.45     2797.33     65.46 o 
 -25  22   7     1177.70     1258.38     59.67 o 
 -22  22   7      266.71      276.80     36.29 o 
 -19  22   7     2043.82     2287.43     67.00 o 
 -16  22   7      953.80      882.48     41.55 o 
 -13  22   7     2457.61     2375.55     58.01 o 
 -10  22   7      920.61      915.67     38.84 o 
  -7  22   7        8.27       -5.89     15.76 o 
  -4  22   7    19610.37    18784.11    250.63 o 
  -1  22   7      250.72      274.36     24.55 o 
   2  22   7     1088.51     1069.48     46.61 o 
 -24  23   7        3.27       12.84     25.69 o 
 -21  23   7     6615.96     6742.42    119.31 o 
 -18  23   7     8244.69     8380.32    136.19 o 
 -15  23   7     1806.02     1820.25     54.97 o 
 -12  23   7     2463.26     2590.27     67.96 o 
  -9  23   7      892.81     1040.61     44.33 o 
  -6  23   7     2556.58     2636.01     60.95 o 
  -3  23   7    10681.95    10607.48    149.35 o 
   0  23   7     3570.89     3790.71     76.57 o 
 -23  24   7     2664.08     2558.33     75.19 o 
 -20  24   7     2482.51     2831.82     70.70 o 
 -17  24   7     1016.08     1040.25     46.19 o 
 -14  24   7     2432.80     2417.34     66.40 o 
 -11  24   7     1936.39     1915.70     64.75 o 
  -8  24   7     1185.12     1102.04     45.95 o 
  -5  24   7     1374.69     1171.51     45.35 o 
  -2  24   7      760.79      667.18     33.66 o 
   1  24   7      437.35      535.35     35.75 o 
 -22  25   7     2905.40     2949.32    101.98 o 
 -19  25   7     1381.11     1464.04     54.39 o 
 -16  25   7      601.97      786.11     49.86 o 
 -13  25   7     1997.69     1823.63     64.62 o 
 -10  25   7     3197.48     3251.93     75.08 o 
  -7  25   7     2390.34     2243.46     62.06 o 
  -4  25   7      510.16      558.36     34.16 o 
  -1  25   7       19.55        8.05     20.81 o 
 -21  26   7      202.70      197.75     28.75 o 
 -18  26   7      313.29      261.15     38.41 o 
 -15  26   7     2322.87     2146.80     71.50 o 
 -12  26   7     2032.05     2124.22     91.18 o 
  -9  26   7     4362.29     4195.59     89.63 o 
  -6  26   7     4835.51     5113.63    101.27 o 
 -20  27   7       64.66       73.65     27.98 o 
 -17  27   7     6836.72     7310.87    160.59 o 
 -14  27   7     2507.43     2698.96     71.22 o 
 -11  27   7     2859.60     2681.96     70.65 o 
  -8  27   7       10.23       31.82     21.99 o 
 -16  28   7        3.54       27.15     23.10 o 
 -13  28   7      116.82      117.04     25.90 o 
 -10  28   7     2756.42     3090.81     77.03 o 
   0   1   8     5393.18     5709.67     80.13 o 
  -2   2   8       34.00       69.54     14.08 o 
   1   2   8    29374.50    29206.60    309.59 o 
  -4   3   8     3979.40     3771.84     60.99 o 
  -1   3   8      193.84      174.02     16.29 o 
   2   3   8      236.85      254.89     18.00 o 
  -6   4   8    13715.35    13099.73    153.92 o 
  -3   4   8    18051.02    17924.50    201.28 o 
   0   4   8    15147.92    15083.93    173.03 o 
   3   4   8      658.43      684.17     31.83 o 
  -8   5   8     4034.08     3951.91     59.64 o 
  -5   5   8        1.20       -9.19     11.34 o 
  -2   5   8    16414.53    15738.28    179.88 o 
   1   5   8    13805.37    13225.73    155.46 o 
   4   5   8      511.03      421.44     23.16 o 
 -10   6   8     1014.21      844.52     30.04 o 
  -7   6   8     9545.20     9456.62    118.02 o 
  -4   6   8      817.55      855.71     28.10 o 
  -1   6   8      176.34      179.82     15.91 o 
   2   6   8    18652.27    18322.13    206.06 o 
   5   6   8     7571.63     7334.96     93.21 o 
 -12   7   8     3461.84     3346.91     60.73 o 
  -9   7   8      596.64      615.73     26.50 o 
  -6   7   8     1687.10     1599.16     37.58 o 
  -3   7   8      405.88      360.98     19.89 o 
   0   7   8     1941.25     1928.58     39.11 o 
   3   7   8      396.77      342.99     19.85 o 
   6   7   8    10474.01    10544.34    116.53 o 
 -14   8   8    28497.80    29042.14    308.98 o 
 -11   8   8      975.93      974.68     33.65 o 
  -8   8   8     8065.32     7917.06    103.39 o 
  -5   8   8     6831.05     6356.88     82.78 o 
  -2   8   8     2423.52     2390.41     54.36 o 
   1   8   8     8061.19     7835.35     96.74 o 
   4   8   8      420.86      510.77     22.60 o 
   7   8   8    12601.24    12679.00    135.79 o 
 -16   9   8      699.71      823.90     31.31 o 
 -13   9   8     3367.05     3514.03     60.88 o 
 -10   9   8     6786.32     6654.23     91.96 o 
  -7   9   8      465.98      478.92     24.19 o 
  -4   9   8     1034.15     1003.52     31.42 o 
  -1   9   8     1492.02     1541.88     35.79 o 
   2   9   8     2499.21     2394.47     45.07 o 
   5   9   8    30172.66    29868.43    362.68 o 
   8   9   8      756.62      826.60     29.27 o 
 -18  10   8    10579.90    10793.05    127.59 o 
 -15  10   8      562.07      534.59     26.84 o 
 -12  10   8     2160.78     2155.72     46.54 o 
  -9  10   8    11499.30    11841.91    142.45 o 
  -6  10   8     6310.00     6417.74     83.86 o 
  -3  10   8     4136.97     4069.29     61.07 o 
   0  10   8     7527.12     7032.08    103.83 o 
   3  10   8    10516.84    10718.52    167.51 o 
   6  10   8      289.31      306.50     27.98 o 
   9  10   8     9738.82     9669.90    134.99 o 
 -20  11   8      269.75      293.62     25.27 o 
 -17  11   8      844.28      763.54     38.49 o 
 -14  11   8     9193.81     9343.30    136.76 o 
 -11  11   8      249.62      151.64     17.75 o 
  -8  11   8     5267.88     5091.94     76.00 o 
  -5  11   8     7025.87     6536.93    104.18 o 
  -2  11   8     3108.10     2974.24     63.79 o 
   1  11   8     6045.91     6072.23     87.02 o 
   4  11   8      368.13      303.98     21.20 o 
   7  11   8       21.85       -3.53     16.06 o 
  10  11   8       91.89      108.12     19.71 o 
 -22  12   8      274.70      368.14     26.75 o 
 -19  12   8     6385.99     5890.29     94.82 o 
 -16  12   8        1.20        9.70     15.76 o 
 -13  12   8    11585.30    11118.30    137.74 o 
 -10  12   8     1050.38      987.07     33.69 o 
  -7  12   8     1431.79     1618.65     37.36 o 
  -4  12   8     6204.99     6074.43     98.06 o 
  -1  12   8     1180.31     1308.62     36.86 o 
   2  12   8     4297.04     4221.95     77.17 o 
   5  12   8     1302.92     1119.31     41.31 o 
   8  12   8       66.35      106.96     18.65 o 
  11  12   8        9.92      -14.13     17.40 o 
 -24  13   8      314.21      303.62     28.46 o 
 -21  13   8     5472.48     5782.31    104.05 o 
 -18  13   8        8.28      -15.89     15.89 o 
 -15  13   8     1342.77     1323.99     43.05 o 
 -12  13   8     1431.89     1414.27     59.54 o 
  -9  13   8     5701.09     5857.67     90.53 o 
  -6  13   8      444.07      444.39     24.99 o 
  -3  13   8       24.47        0.78     13.74 o 
   0  13   8      412.53      455.72     25.13 o 
   3  13   8     5754.13     5284.78     84.64 o 
   6  13   8     7537.35     7046.98    107.50 o 
   9  13   8     1783.77     1639.38     46.00 o 
  12  13   8      396.94      402.58     28.77 o 
 -23  14   8     1800.71     1790.91     56.15 o 
 -20  14   8     2621.82     2720.84     69.41 o 
 -17  14   8     1689.22     1646.85     45.10 o 
 -14  14   8     6753.37     6661.21    115.13 o 
 -11  14   8     9903.92     9719.05    136.56 o 
  -8  14   8      334.61      354.56     23.13 o 
  -5  14   8     8289.08     7944.99    107.26 o 
  -2  14   8     7162.58     7015.13     97.99 o 
   1  14   8      493.82      462.56     26.35 o 
   4  14   8      552.10      531.86     35.42 o 
   7  14   8     1139.92     1270.60     40.97 o 
  10  14   8     4589.23     4755.04     80.53 o 
 -25  15   8     1668.67     1682.94     52.35 o 
 -22  15   8      281.45      256.72     28.65 o 
 -19  15   8     1632.39     1650.64     46.97 o 
 -16  15   8      221.72      188.33     24.01 o 
 -13  15   8     2340.83     2296.09     58.72 o 
 -10  15   8     2855.81     2762.09     61.07 o 
  -7  15   8     5818.81     6046.12     88.62 o 
  -4  15   8     2880.26     2719.43     53.77 o 
  -1  15   8     5457.75     5246.48     80.72 o 
   2  15   8        1.55        9.96     16.73 o 
   5  15   8     3755.44     3761.94     67.60 o 
   8  15   8     1094.52     1226.04     42.05 o 
 -24  16   8        2.16      -16.38     23.81 o 
 -21  16   8      642.08      522.09     35.62 o 
 -18  16   8     7664.65     7729.07    127.47 o 
 -15  16   8     6192.29     5529.56    100.06 o 
 -12  16   8        6.40       16.53     16.24 o 
  -9  16   8      999.52      899.33     35.96 o 
  -6  16   8    13629.60    12991.81    158.55 o 
  -3  16   8      615.40      601.75     29.54 o 
   0  16   8     1064.63      973.24     36.35 o 
   3  16   8     3770.35     3795.02     71.27 o 
   6  16   8      272.41      172.14     21.67 o 
   9  16   8       39.34       66.39     22.85 o 
 -23  17   8     3466.04     3500.76     90.76 o 
 -20  17   8    13529.43    13588.94    203.43 o 
 -17  17   8      338.87      396.21     31.42 o 
 -14  17   8      163.25      158.24     23.58 o 
 -11  17   8      279.62      330.59     24.62 o 
  -8  17   8       28.23       26.15     16.32 o 
  -5  17   8      781.56      768.47     32.31 o 
  -2  17   8     1656.15     1663.12     43.55 o 
   1  17   8     1422.58     1404.84     43.34 o 
   4  17   8        1.59        3.94     17.81 o 
   7  17   8     1973.92     2052.11     56.60 o 
 -25  18   8      501.12      525.43     50.70 o 
 -22  18   8      584.77      647.18     39.95 o 
 -19  18   8      625.11      691.33     39.23 o 
 -16  18   8        2.09      -17.78     17.78 o 
 -13  18   8    10934.61    10875.07    162.26 o 
 -10  18   8     1763.82     1759.10     46.88 o 
  -7  18   8        9.21        3.46     15.63 o 
  -4  18   8      342.78      449.07     26.80 o 
  -1  18   8     5689.59     5650.69     92.52 o 
   2  18   8     3589.50     3671.05     73.07 o 
   5  18   8      118.37      100.81     22.37 o 
 -24  19   8        0.13       -7.90     26.06 o 
 -21  19   8    23411.46    24221.62    318.65 o 
 -18  19   8     2126.62     2285.01     62.07 o 
 -15  19   8     1276.38     1292.03     49.59 o 
 -12  19   8      296.56      305.33     27.38 o 
  -9  19   8       46.34       49.25     16.71 o 
  -6  19   8       16.48        7.48     15.74 o 
  -3  19   8      110.09       81.06     20.89 o 
   0  19   8       61.56       82.60     22.20 o 
   3  19   8     1117.41     1211.81     48.46 o 
 -23  20   8     1396.83     1579.62     76.06 o 
 -20  20   8     2374.08     2335.46     65.10 o 
 -17  20   8      250.56      250.27     27.86 o 
 -14  20   8     1279.09     1178.28     50.40 o 
 -11  20   8     4723.59     4884.27     93.16 o 
  -8  20   8       97.61       87.54     18.79 o 
  -5  20   8     2068.68     2158.43     51.13 o 
  -2  20   8     8520.14     8208.17    122.98 o 
   1  20   8     4014.51     4211.60     81.23 o 
   4  20   8     1748.60     1890.26     61.13 o 
 -22  21   8     2517.59     2488.82     68.86 o 
 -19  21   8     5466.41     5498.48    104.82 o 
 -16  21   8      101.50      136.82     24.20 o 
 -13  21   8     6770.48     7047.36    120.89 o 
 -10  21   8     1005.96      908.75     41.23 o 
  -7  21   8      949.26      911.37     37.46 o 
  -4  21   8       75.78      149.41     22.18 o 
  -1  21   8     1011.74      999.81     45.57 o 
   2  21   8     1302.35     1220.43     51.62 o 
 -21  22   8      312.39      424.14     35.43 o 
 -18  22   8      153.78      176.27     28.87 o 
 -15  22   8      919.48      959.23     45.49 o 
 -12  22   8      250.42      246.84     27.57 o 
  -9  22   8      151.51      156.42     26.46 o 
  -6  22   8     6047.17     6192.18    101.91 o 
  -3  22   8     1729.08     1813.42     51.51 o 
   0  22   8     1672.34     1649.62     55.97 o 
 -20  23   8       64.98       37.76     23.88 o 
 -17  23   8     3993.65     3946.71     85.58 o 
 -14  23   8     2525.53     2904.70     71.43 o 
 -11  23   8       49.90       -4.26     23.30 o 
  -8  23   8     2564.98     2655.50     77.13 o 
  -5  23   8     6969.50     6929.63    153.55 o 
  -2  23   8    11371.09    11149.14    189.75 o 
 -19  24   8       39.53       38.42     23.21 o 
 -16  24   8     1175.58     1183.77     50.66 o 
 -13  24   8       74.22       83.16     37.17 o 
 -10  24   8      156.68      121.99     30.22 o 
  -7  24   8     7791.96     8356.47    140.45 o 
  -4  24   8     2356.00     2316.92     65.58 o 
 -18  25   8     5150.01     5121.72    103.03 o 
 -15  25   8      119.85      134.86     31.39 o 
 -12  25   8     1975.80     2206.77     73.97 o 
  -9  25   8       43.09       48.12     32.37 o 
   0   0   9      337.37      416.58     54.20 o 
   1   1   9    24801.84    24543.26    286.61 o 
  -1   2   9    72598.54    69612.04    746.41 o 
   2   2   9     2414.86     2284.68     52.10 o 
  -3   3   9    30006.14    28859.92    330.73 o 
   0   3   9    12051.80    11612.50    143.88 o 
   3   3   9     1535.33     1536.60     42.56 o 
  -5   4   9     6399.75     6291.28     96.93 o 
  -2   4   9     3250.29     3292.87     63.76 o 
   1   4   9     1307.37     1324.70     43.56 o 
   4   4   9      568.52      540.55     37.31 o 
  -7   5   9     4239.37     3982.52     72.05 o 
  -4   5   9     2990.66     3092.52     61.41 o 
  -1   5   9     9019.24     8332.56    110.97 o 
   2   5   9     2590.94     2650.40     52.48 o 
   5   5   9     1472.61     1414.25     42.34 o 
  -9   6   9      132.15      144.54     19.72 o 
  -6   6   9     1572.74     1537.45     54.09 o 
  -3   6   9    12352.88    11895.53    155.74 o 
   0   6   9      275.72      331.09     22.32 o 
   3   6   9     5903.85     5681.32     84.89 o 
   6   6   9     2381.82     2238.87     53.10 o 
 -11   7   9     1237.73     1170.95     43.92 o 
  -8   7   9     2328.75     2290.84     59.75 o 
  -5   7   9      160.31      149.18     23.40 o 
  -2   7   9     6030.83     5972.91     87.68 o 
   1   7   9        1.72       15.55     14.66 o 
   4   7   9     4193.94     4111.50     69.39 o 
   7   7   9     1920.62     1797.26     48.27 o 
 -13   8   9      285.65      232.44     22.40 o 
 -10   8   9      253.09      310.94     24.26 o 
  -7   8   9     4151.69     4150.56     77.30 o 
  -4   8   9      552.88      546.71     29.24 o 
  -1   8   9     4021.21     4019.69     68.15 o 
   2   8   9     7028.03     6937.79     98.69 o 
   5   8   9     9548.14     9581.51    168.45 o 
   8   8   9     2091.20     2266.70     57.09 o 
 -15   9   9      496.35      478.71     28.91 o 
 -12   9   9     3118.10     3168.98     64.37 o 
  -9   9   9     2376.20     2367.78     53.18 o 
  -6   9   9     1740.55     1846.49     46.82 o 
  -3   9   9      650.80      790.04     32.14 o 
   0   9   9     1044.85     1181.50     42.11 o 
   3   9   9     1905.13     2009.75     58.67 o 
   6   9   9      518.18      529.53     30.35 o 
   9   9   9       90.59       73.48     25.29 o 
 -17  10   9     6183.81     5912.54    105.70 o 
 -14  10   9      448.81      499.88     28.27 o 
 -11  10   9     2055.79     1984.67     46.62 o 
  -8  10   9       18.04        6.22     15.36 o 
  -5  10   9       43.94       25.89     15.98 o 
  -2  10   9        1.76       15.64     14.23 o 
   1  10   9     1481.83     1425.98     43.25 o 
   4  10   9     5451.85     5175.47     88.33 o 
   7  10   9     3169.88     3302.00     67.98 o 
  10  10   9        0.18       11.87     20.00 o 
 -19  11   9       76.04       65.47     21.46 o 
 -16  11   9      616.20      525.72     32.10 o 
 -13  11   9     1082.32     1022.02     38.07 o 
 -10  11   9      364.17      288.28     22.48 o 
  -7  11   9      344.35      341.51     23.85 o 
  -4  11   9      377.64      359.27     24.02 o 
  -1  11   9      712.66      876.91     37.04 o 
   2  11   9     1697.40     1671.38     60.91 o 
   5  11   9     1241.12     1240.09     45.14 o 
   8  11   9        8.15       -4.66     18.40 o 
  11  11   9     1189.57     1215.22     51.08 o 
 -21  12   9     1372.48     1329.79     52.69 o 
 -18  12   9     2414.38     2563.70     66.55 o 
 -15  12   9      182.94      209.31     24.66 o 
 -12  12   9       73.37       74.02     18.18 o 
  -9  12   9     1147.10     1086.39     40.79 o 
  -6  12   9     1064.40     1043.54     38.98 o 
  -3  12   9     3887.58     4147.69     70.73 o 
   0  12   9     3001.52     2731.61     55.65 o 
   3  12   9      367.35      471.14     29.92 o 
   6  12   9      399.08      378.13     33.42 o 
   9  12   9      229.25      261.95     29.02 o 
 -20  13   9       88.04      127.20     22.57 o 
 -17  13   9     1372.61     1395.92     48.07 o 
 -14  13   9      159.60      145.23     23.92 o 
 -11  13   9      480.73      427.37     27.52 o 
  -8  13   9    14753.77    14087.84    180.23 o 
  -5  13   9      272.06      381.74     26.63 o 
  -2  13   9     5051.40     4736.19     77.69 o 
   1  13   9     2200.15     2053.56     48.65 o 
   4  13   9     1751.71     1783.90     47.01 o 
   7  13   9       39.87       58.77     21.61 o 
 -22  14   9     1613.48     1627.61     56.46 o 
 -19  14   9     3831.41     3754.27     75.74 o 
 -16  14   9      586.22      539.07     35.35 o 
 -13  14   9     2464.47     2278.69     60.94 o 
 -10  14   9      778.89      687.64     34.57 o 
  -7  14   9     1962.49     2129.86     51.61 o 
  -4  14   9     6231.65     6054.09    110.65 o 
  -1  14   9      145.61      118.03     22.19 o 
   2  14   9     1743.61     1684.57     45.28 o 
   5  14   9        2.01        7.63     17.19 o 
   8  14   9     2087.46     2207.69     62.62 o 
 -21  15   9     1870.14     1918.17     69.23 o 
 -18  15   9       16.67       48.56     21.98 o 
 -15  15   9      311.58      323.96     30.77 o 
 -12  15   9     3891.17     3710.61     98.82 o 
  -9  15   9     1519.00     1364.85     45.56 o 
  -6  15   9      177.47      210.65     22.87 o 
  -3  15   9     1104.38     1186.05     42.08 o 
   0  15   9     1333.26     1355.44     42.87 o 
   3  15   9     3696.29     3640.10     78.57 o 
   6  15   9     1122.11     1123.95     55.15 o 
 -20  16   9     1543.88     1676.94     59.34 o 
 -17  16   9      891.42      911.26     44.45 o 
 -14  16   9     5705.44     5387.74    101.54 o 
 -11  16   9     7012.21     6994.65    108.37 o 
  -8  16   9     1048.14     1035.19     40.66 o 
  -5  16   9     3785.45     3658.63     67.82 o 
  -2  16   9      529.20      534.81     30.14 o 
   1  16   9        9.44       51.95     19.59 o 
   4  16   9      619.94      645.29     34.68 o 
 -19  17   9     3865.05     4100.61     89.99 o 
 -16  17   9       31.91       82.10     24.38 o 
 -13  17   9     4516.59     4458.18     89.89 o 
 -10  17   9     1344.70     1443.95     51.30 o 
  -7  17   9     8480.98     7987.88    119.32 o 
  -4  17   9     1831.50     1827.62     48.13 o 
  -1  17   9      276.39      294.60     25.16 o 
   2  17   9      580.08      790.48     35.16 o 
 -18  18   9     9280.96     9827.84    157.50 o 
 -15  18   9       86.15       70.03     23.63 o 
 -12  18   9      307.96      290.53     29.31 o 
  -9  18   9     1102.40     1237.48     45.29 o 
  -6  18   9      212.52      275.15     29.76 o 
  -3  18   9      594.56      599.75     31.91 o 
   0  18   9      785.41      723.80     36.89 o 
 -20  19   9    16035.23    16705.30    237.64 o 
 -17  19   9       21.25       44.19     24.32 o 
 -14  19   9      688.39      789.36     44.07 o 
 -11  19   9      937.10     1039.15     46.87 o 
  -8  19   9      458.95      485.67     35.85 o 
  -5  19   9      137.83      201.66     23.25 o 
  -2  19   9      326.26      405.27     29.65 o 
   1  19   9    21385.14    21391.94    265.61 o 
 -19  20   9     1352.18     1511.82     59.07 o 
 -16  20   9     2080.68     2234.23     65.06 o 
 -13  20   9     2065.72     2142.92     79.36 o 
 -10  20   9       13.90       10.04     20.64 o 
  -7  20   9      165.13      174.70     23.23 o 
  -4  20   9      191.72      250.34     25.26 o 
  -1  20   9     3222.41     3314.29     78.80 o 
 -15  21   9     2782.96     2789.11     72.77 o 
 -12  21   9      132.45      148.23     26.19 o 
  -9  21   9        6.81        3.25     24.31 o 
  -6  21   9      239.38      218.70     32.17 o 
 -14  22   9      175.31      259.34     29.94 o 
 -11  22   9     1284.14     1251.39     53.37 o 
  -8  22   9       56.13       89.10     27.66 o 
  -1   1  10      611.33      590.04     34.50 o 
  -3   2  10     8101.75     7637.53    123.73 o 
   0   2  10      750.45      798.71     38.85 o 
  -5   3  10       33.96       46.87     17.96 o 
  -2   3  10     3121.46     3110.92     77.43 o 
   1   3  10      224.72      231.90     25.49 o 
  -7   4  10      421.33      467.13     29.82 o 
  -4   4  10      593.62      523.26     29.97 o 
  -1   4  10      480.72      535.47     33.46 o 
   2   4  10        1.80       14.59     18.14 o 
  -9   5  10     2262.77     2215.06     54.79 o 
  -6   5  10       38.99       31.96     18.74 o 
  -3   5  10      230.60      218.99     26.84 o 
   0   5  10      550.49      575.98     39.86 o 
   3   5  10     4305.75     4288.13     78.62 o 
 -11   6  10       58.90       43.10     19.03 o 
  -8   6  10      406.75      366.45     28.04 o 
  -5   6  10     3328.94     3256.47     67.46 o 
  -2   6  10     2203.36     2292.35     54.91 o 
   1   6  10     5018.38     5089.48    137.91 o 
   4   6  10     1757.57     1756.02     49.94 o 
 -13   7  10     4239.55     4107.51     79.80 o 
 -10   7  10     4230.05     4153.96     88.28 o 
  -7   7  10     1020.16     1072.51     42.34 o 
  -4   7  10       21.96       34.79     18.46 o 
  -1   7  10     1011.57     1040.00     40.90 o 
   2   7  10       13.36        8.87     18.14 o 
   5   7  10     1512.41     1606.35     50.20 o 
 -15   8  10      632.66      647.62     35.86 o 
 -12   8  10      157.18      121.63     23.02 o 
  -9   8  10        5.34       -2.25     17.65 o 
  -6   8  10     9654.35     9615.06    136.97 o 
  -3   8  10       58.52       83.71     19.56 o 
   0   8  10     5707.01     5681.74     94.08 o 
   3   8  10       32.77       40.50     19.42 o 
   6   8  10      232.57      203.23     27.66 o 
 -17   9  10      298.76      401.73     53.70 o 
 -14   9  10       94.42      104.56     21.61 o 
 -11   9  10     4133.16     4137.32     78.62 o 
  -8   9  10     2197.47     2519.79     59.39 o 
  -5   9  10       23.12       12.65     17.96 o 
  -2   9  10       84.04       76.16     19.02 o 
   1   9  10      501.03      454.21     29.84 o 
   4   9  10     7902.35     8015.54    132.45 o 
   7   9  10      490.66      563.39     36.78 o 
 -16  10  10      837.90      700.13     41.26 o 
 -13  10  10        7.01       12.73     19.03 o 
 -10  10  10      387.71      419.66     29.51 o 
  -7  10  10     1359.01     1408.72     46.03 o 
  -4  10  10      816.95      639.40     36.43 o 
  -1  10  10     1838.48     1910.46     59.10 o 
   2  10  10     1735.62     1618.81     61.07 o 
   5  10  10     2276.58     2589.50     67.51 o 
   8  10  10     2925.51     2703.87     79.79 o 
 -18  11  10        1.37       22.23     28.59 o 
 -15  11  10     5060.63     5055.53    100.35 o 
 -12  11  10      508.41      487.81     31.59 o 
  -9  11  10     1116.59     1066.38     46.09 o 
  -6  11  10     3920.86     3825.39     80.71 o 
  -3  11  10     5257.74     5269.70     97.95 o 
   0  11  10      216.92      178.25     23.96 o 
   3  11  10       29.47       19.97     19.80 o 
   6  11  10      119.79       78.12     26.66 o 
 -17  12  10     1086.23     1012.51     49.26 o 
 -14  12  10      282.07      409.05     36.62 o 
 -11  12  10     4403.37     4291.55     87.09 o 
  -8  12  10     4240.63     4306.15     87.40 o 
  -5  12  10     8153.25     7908.76    129.19 o 
  -2  12  10      305.10      340.99     28.94 o 
   1  12  10      145.08      145.73     23.37 o 
   4  12  10      988.77      992.76     42.86 o 
 -16  13  10       35.59       41.67     26.14 o 
 -13  13  10      890.68      936.84     49.96 o 
 -10  13  10       14.03        6.70     20.53 o 
  -7  13  10     5289.79     5238.00     98.77 o 
  -4  13  10     4321.41     4328.21     87.17 o 
  -1  13  10     1614.73     1709.70     54.09 o 
   2  13  10      151.94      232.28     26.28 o 
 -15  14  10     3027.64     2968.97     82.20 o 
 -12  14  10     4288.40     4460.17    105.47 o 
  -9  14  10     4611.89     4260.56     89.80 o 
  -6  14  10       67.05       95.31     29.78 o 
  -3  14  10     1470.96     1420.09     51.75 o 
   0  14  10      735.77      838.57     40.13 o 
   3  14  10       23.42       24.99     22.18 o 
 -14  15  10      511.54      477.37     39.26 o 
 -11  15  10      520.34      450.64     34.32 o 
  -8  15  10    13660.78    13455.15    194.37 o 
  -5  15  10        0.03       -9.38     20.11 o 
  -2  15  10     7697.51     7539.64    123.88 o 
   1  15  10      630.24      598.57     36.43 o 
 -13  16  10      140.51      169.37     29.48 o 
 -10  16  10        0.30        9.31     21.08 o 
  -7  16  10        2.42       45.96     21.76 o 
  -4  16  10       35.12       55.87     22.66 o 
  -1  16  10      444.34      516.63     41.21 o 
 -12  17  10       26.03       57.76     24.06 o 
  -9  17  10     3926.06     3778.22    110.65 o 
  -6  17  10     2512.15     2603.73     80.64 o 
  -3  17  10     4668.01     5130.02     93.76 o 
 -11  18  10       17.34       -6.58     23.76 o 
  -8  18  10      856.73      893.69     42.28 o 
   0   1  11      299.83      200.24     27.95 o 
  -2   2  11     1692.95     1484.99     54.74 o 
   1   2  11      123.34      243.19     29.45 o 
  -4   3  11     1581.66     1580.29     59.95 o 
  -1   3  11      351.02      227.02     28.80 o 
   2   3  11     9365.16     8688.30    160.36 o 
  -6   4  11      545.37      499.25     36.26 o 
  -3   4  11       65.43       94.91     25.33 o 
   0   4  11     3399.73     3164.73     90.11 o 
   3   4  11     3793.29     3972.36     85.27 o 
  -8   5  11       59.67       40.80     28.28 o 
  -5   5  11      363.91      387.49     32.98 o 
  -2   5  11      851.42      840.19     44.38 o 
   1   5  11     8995.29     9031.75    145.06 o 
   4   5  11      754.74      693.44     43.53 o 
 -10   6  11        2.57       21.39     21.48 o 
  -7   6  11       48.78       46.13     30.70 o 
  -4   6  11     3154.16     3114.48     74.40 o 
  -1   6  11      235.40      252.58     28.97 o 
   2   6  11      707.98      756.55     42.43 o 
   5   6  11      470.31      320.18     30.85 o 
  -9   7  11        0.59       27.24     21.79 o 
  -6   7  11     1745.38     1609.43     55.57 o 
  -3   7  11      624.11      636.23     54.06 o 
   0   7  11        1.11        6.37     24.28 o 
   3   7  11        6.73       14.97     22.80 o 
 -11   8  11     2364.28     2406.80     70.41 o 
  -8   8  11    15057.75    15137.43    227.84 o 
  -5   8  11      259.48      286.05     37.11 o 
  -2   8  11     2096.35     2026.39     79.13 o 
   1   8  11      126.44      182.35     29.71 o 
 -10   9  11     3690.45     3681.14     77.62 o 
  -7   9  11     1520.96     1657.35     52.00 o 
  -4   9  11      150.67      132.06     27.69 o 
  -1   9  11     1014.34     1060.52     52.75 o 
   2   9  11     5715.63     5452.54    114.81 o 
  -9  10  11        3.22       22.05     23.63 o 
  -6  10  11      776.61      699.13     43.77 o 
  -3  10  11      114.70      120.97     27.52 o 
   0  10  11       14.15       53.30     26.84 o 
  -8  11  11     1497.49     1566.47     73.77 o 
  -5  11  11      259.11      360.36     32.43 o 
  -2  11  11      194.96      163.83     29.84 o 
                                                 
